# Supplementary material for: Hemicellulosic biomass conversion by Moroccan hot spring Bacillus paralicheniformis CCMM B940 evidenced by glycoside hydrolase activities and whole genome sequencing
Source: 3 Biotech. 2021 Jul 22;11(8):379. doi: 10.1007/s13205-021-02919-0 (PMC8298745; doi:10.1007/s13205-021-02919-0)
Supplement: Supplementary file 1 — Fig. S1 Cultures of the CCMM B940 and CCMM B945 Bacillus strains in BSS medium supplemented with 0.5% orange or apple peels for 48h at 37°C. a. negative control without bacteria; b. growth (turbidity) is observed for cultures on both substrates (DOCX 1356 kb) [file 13205_2021_2919_MOESM1_ESM.txt]

	TOPOLOGY		circularLOCUS       NODE_1_length_800767_cov_179.393755800767 bp   DNA linear
KEYWORDS    .SOURCE      Genus species
  ORGANISM  Genus species
            Unclassified.
COMMENT     Annotated using prokka 1.14.6 from
            https://github.com/tseemann/prokka.
FEATURES             Location/Qualifiers
     source          /organism="Genus species"
                     /mol_type="genomic DNA"
                     /strain="strain"
     CDS             86431..88464
                     /gene="sacC"
                     /locus_tag="EOOONOAK_00085"
                     /EC_number="3.2.1.80"
                     /inference="ab initio prediction:Prodigal:002006"
                     /inference="similar to AA sequence:UniProtKB:P05656"
                     /codon_start=1
                     /transl_table=11
                     /product="Levanase"
                     /db_xref="COG:COG1621"
                     /translation="MKKRMIQMGIIGAMMFPEAFSAAAADPDYYNEDHRPKYHFTPEA
                     NWMNDPNGMVYYAGEYHLFYQYHPYGLRWGPMHWGHAVSKDLVKWEHLPVALYPDEKG
                     TIFSGSAVVDRHNTTGFQTGTEKPLVAIYTQDRDGEQVQSIAYSNDKGRTWTKYSGNP
                     VIPNPGKRDFRDPKVVWHKQTKKWVMVLAGGDRILIYTSPDLKHWTHASEFGEGEGSH
                     GGVWECPDLFELPVEGRPNETKWVMQVSVGDGAVSGGSGMQYFVGSFDGTTFKNENPP
                     NRVLWTDYGKDFYAAVSWSDIPRSDGRRLWLGWMSNWQYANDVPTSPWRSAMSIPREL
                     KLKAFSEGFRIVQAPVTELKSIRGASQMWKNKIISPRNRNFLKALSDNAYEINAEFQV
                     NTGTAAEFGFKVRTGENQYTKIGYSKNSASLFVDRSQSGNVSFNPNFNTGKHAAPLQP
                     VGGKVKMRIYVDRSSVEVFGNDGRQVITDIILPDRSSKGLEVYASNGFVKLNSMTVHP
                     LKNVWGTSPFQSNLTGWTTVNGVWADTIDGKQGRSDGDSFILSSAKGTDFTYEADVTV
                     KDGNGRGAGALVFRADKDVQNGYLANVDAKHDVVKFFKFENGSASVIAEHRTPIETGR
                     KYHLKAVARDSNFHIYLDGRLVISARDSTFTEGAFGLNAWDATAVFQHVYADR"
     CDS             91900..93501
                     /gene="xynB"
                     /locus_tag="EOOONOAK_00089"
                     /EC_number="3.2.1.37"
                     /inference="ab initio prediction:Prodigal:002006"
                     /inference="similar to AA sequence:UniProtKB:P94489"
                     /codon_start=1
                     /transl_table=11
                     /product="Beta-xylosidase"
                     /db_xref="COG:COG3507"
                     /translation="MKIINPVLKGFNPDPSICRVGEDYYIAVSTFEWFPGVQIHHSKD
                     LVNWRLIAHPLQRVSQLDMKGNPDSGGVWAPCLSYSEGKFWLIYTDVKVVDGAWKDCH
                     NYLVTCETVDGDWGEPIQLNSSGFDASLFHDVDGRKYLLNMLWDHRIGRHSFGGIVMQ
                     EFSVREKRLIHQPKIIFEGTDIKLTEAPHLYHIGDYYYLLTAEGGTRYEHAATIARSK
                     HIEGPYEIHPDNPILTSWHEPRNPLQKCGHASIVETHTGEWYLAHLTGRPIHPADDSV
                     IHQRGYCPLGRETAIQKLEWKDGWPYVAGGKEGRVEVEAPRISETKFPSTYQEVDQFA
                     DRTLNMNFQTLRIPFTKELGSLTERPNHLRLYGRESLTSTFTQAFVARRWQSLRFTAE
                     TAVDFNPETFQQAAGLVNYYNTENWTALQVTYDEDLGRILDVTICDNFTFSQPIKDKI
                     VIPRDIQYVYLRVNVEWETYYYSYSFNKKDWYKIEIPLESKKLSDDYVRGGGFFTGAF
                     VGMQCQDTSGAHQHADFDYFMYKEL"
     CDS             353890..355305
                     /gene="gmuD_1"
                     /locus_tag="EOOONOAK_00372"
                     /EC_number="3.2.1.86"
                     /inference="ab initio prediction:Prodigal:002006"
                     /inference="similar to AA sequence:UniProtKB:O05508"
                     /codon_start=1
                     /transl_table=11
                     /product="6-phospho-beta-glucosidase GmuD"
                     /db_xref="COG:COG2723"
                     /translation="MSKTELQLEQIQYRFPKGFWWGSAASATQTEGAAAEGGKGKNIW
                     DHWYEKEPNRFFDGVGPEKTSRFYETYREDIQLMKELGHNSFRFSISWARLFPEGKGR
                     LNEEGAAFYNQVIDELLAAGIEPFVNLYHFDMPLALQYIGGWENRQVVDHFVSYAETC
                     FRLYGDRVKKWFTHNEPIVPAEGGYLYDFHYPNIIDFQKAVQVAYHEILSNAKAVEAY
                     RRLGGDGKIGIILNLTPSYPRSQHPADVRASEIADAFFNRSFLDPAVKGEFPQLLTDI
                     LKEKGYLPVMEEGDLELIKNHTVDLLGINYYQPRRVKAKEHMPHPDAPFMPERFFDHY
                     EMPGRKMNRHRGWEIYEKGIYDILMNVKENYGNFECFISENGMGVEGEERFRGEDGII
                     RDDYRIAFIEEHLKWVHRAIQEGANVKGYHLWTFMDNWSWTNAYKNRYGFVSVNLDKN
                     GERTIKKSGYWFKKLAENNGF"
ORIGIN      
        1 aaaactagat ttcactcaca ttttaacaaa aaaagcttgt cgatcaagcc actttttgtg
       61 gctttgtcga caagctgaaa gcggcaaatc gctatgattt gccgcttttt tagatttatt
      121 taaacggaat ttaaactccg gtgcagctta tttttaacct tgatggtcta tagttgaaaa
      181 cagaatcaat tcttatgaaa gggtgagata ctttgtcgaa gggtgggatg gtattcatgt
      241 caaagtgaaa aaagctcgtc ttatatctcc ttggaaaagg tgaaatttac tgtctgtaag
      301 ctcaggacgg agcagcaaat caatattgct tatattgttg ttgggaattt tttcggtggt
      361 cgcaatctgt aaaattccga atgaagacag acacgggata tgaaaaaggc atgttatcag
      421 tgtgggttag gcaattttgg gagtataaga tgtaatcgct taacacgcct gtatataatc
      481 tcaaaaaact tatatgcagt aaggagagga agaacatgga gcaaattgtt tttatagttt
      541 caatgttggc tttgggagcc actttagtta ctttttttgg tttgatttta aacgacggat
      601 taaaaggggt gttcgacctg tcaagaaaac cggttaaatt tatggcaggg acatttttgc
      661 tttacattgt cacttttgca atctatattt tgatcaacag ccattaatca gcaaactaat
      721 caaggggagg gatctgtaaa aggctacacc tctttttaat aaatcgatga ctgaaccgga
      781 taacggaagc gagtctttcc aaaaatggtt gggaaaatgg ttttaaaaag gatttttcta
      841 gcgtaggaat gatggtgcaa ccaggccagc tatatggatt gctaatatta ctgaataaaa
      901 acaattcgct gattttagca ttgaattaat tcctttcaat tttaaattca acaaataacg
      961 actaaaaaac actcgaatct ccgagtgttt ttgttaattt atgatttttg caagtcctct
     1021 tactgccagc ctcagcacat aaaacaacgg ctcaagcaaa tcaacgagat aaagataatc
     1081 ccatttatca tcatttcgtt tcttcttttt cttcaacagc tgtttctccc ttcctgactt
     1141 taatggggtt atttcatata cggacgcgcc ttctttaagt ttcaaattag gggtgaaatt
     1201 tgttttttct ggcggcccat tgtttctgaa gccagttttt tttataaaga taagcgatca
     1261 attccatcca cagcttagga agcctttgcg ggaaacggct ttttttataa atggtttgat
     1321 aggctgtttt taagtcatcc cactgtctgc attctttcgt ctgcaaaaac ctggccacat
     1381 cgatgacttt gattgtccca gccggcgtca gtatcaggtt tctgaggtgg atatcggatg
     1441 gattcaatcc tttccgcttc gcatcgttca atgcgcggtc gacctcgcag atcatgtcat
     1501 catcgatcag aatgcctttg tttaaacact cataaaaagt gtatccttta atatactcca
     1561 ttaaaatata tgatggccct gtttcatata tatcaggata ataattcgaa tcagaaagct
     1621 ttttgtaaat ctccgcttcc cttgcggcaa tgttcttaaa ttcgggaaaa aagactttaa
     1681 gagccatttc cctgccctct tcagtcagct taaaaacgta tgcgctcctg cctttcccga
     1741 tcaactctaa gtcatcgggt ttttggataa gtttattgaa cttttttttc gtattatact
     1801 ttacggcctc tgcataggtt tgcgcctttt tcacgccgaa ctcaccttct ttttaagggc
     1861 tggtcaaacg aaaaactctc tataatgttg tttatacatg agaacgaggg gttttgcacc
     1921 ttaaatgctt ttgagttctt catattggtt taaaaatgta acattcgtaa accggttgtc
     1981 atctaattgc ttttttagat taatttttaa aagcgttggt caaactatgg atatgatcgt
     2041 taaggcaaaa aagaaggtga tattgatgaa cagccaaagc aagttcaaaa tcggtttatt
     2101 gcttattgga agtctgctgg ccgcgctcag ctttcacctg gaggccctgg ccgaaaagcc
     2161 ggctaaagtt caaatccagc ttgaaaaggt ttatctggac ggggacgttg gaatcgaaaa
     2221 taaagtagag gccgctcgaa cactggaaga ctttaaagct gcttataaag ggtggcagct
     2281 catcgatcag aaaaaggggt ttattttgtt tcgcaaacag gtggacgata tttctcccct
     2341 cagcaaaaca aacggttata tcggagtgac ggaagacggc gtgatttcga cttttcacgg
     2401 ccgcccgggc atattatcag agccgattca atcgtttttt cagattgata taaagcgcct
     2461 ggaaagccgg atggcggatg atttgcgcaa agggatccca taccgcacga aaaaggaatt
     2521 tgaacatgtc attgaagccg taaaatcatc cggaagccaa catcatgtaa aagatatgaa
     2581 gacatgacgc tgttatgtct tttttcagct gcagacagaa gccattttta gcgaacatat
     2641 gttaactttt tgattctagc tttgcctgtt ttgtgttaca atgaagagca gtcaaagagg
     2701 tgaatgaacg ttgatcgaat tcgtaaaagg gacgattgat tatgtatcgc cccaatatat
     2761 tgtcattgaa aacggcggga tcggctatca gatctttacg ccaaatccgt ttatttataa
     2821 gaaaaacagc aacgaaacaa tctatacata ccattatgta agagaagata cgaatgcgct
     2881 gtacggcttt tcgacaaggg aagaaaaaat gctgtttacg aaaatgctga atgttacggg
     2941 aatcggcccg aaaggagcgc ttgcgatcct cgcttccggc gatccgggag cggtgattga
     3001 agcgatcgag aatgaggatg aagcgtttct cgtcaagttc cccggcgtag gcaaaaaaac
     3061 ggcaaggcag atcattcttg atctgaaagg gaagctcgca gacgccgttc ctgaaatcgc
     3121 ggccgatctg tttaaccatg aagagcggga gcaaattcat gaagcggaaa cggctcttga
     3181 ggaggcgctt gaagcattaa gagcgctcgg ctattccgac cgggaaatta aaaaagtcca
     3241 gcctcatttg aaaaaggaag aggcgctttc gacggatcaa tacgttaaaa aagcattgca
     3301 aaaattgtta aagtaaggtg atatcatgga tgagcggctt gtatcaagtg aactagacaa
     3361 ccatgaatca gcgatcgagc aaagtctgcg tccgcaaaga ctggctcagt atatcggcca
     3421 ggaaaaagtg aaagacaacc tcaaggtatt cattgaagct gcgaaaatgc gggaagaaac
     3481 gcttgaccat gtcttgttgt acgggccgcc gggattggga aaaacgacgc tcgctgcgat
     3541 catcgccaac gaaatgggag tcaatctcag aacgacgtca ggtccggcga tcgagcgccc
     3601 cggcgatttg gcggcgatat taacggctct ggagccaggt gacgttttat ttattgacga
     3661 gatccaccgt ctgcaccgtt cgatcgaaga ggtgctgtat cctgcgatgg aagatttctg
     3721 ccttgatatc gtgatcggca aagggccgtc ggcgcgttct gtgaggctcg atcttcctcc
     3781 ttttaccctt gtcggcgcga ccacaagggt cgggctttta accgcgcctc tcagggacag
     3841 gttcggcgtt ctgtcaaggc ttgagtatta cacgcgtgac gagctttcag acatcgtgat
     3901 cagaacggcg gagctgtttg aggttgacat cgattcgctc tcggctctcg aaatcgcgag
     3961 acggtcaaga gggacgccgc ggattgccaa caggcttttg aggagggtca gagattttgc
     4021 ccaggtgctt ggaaacagct ccatcacgga ggaagtggcg gtggatgcgc tggaacgcct
     4081 ccaggttgat aaactcgggc ttgatcatat cgaccgcaag cttttaatgg gcatgatcga
     4141 aaaatttggc ggcggtccag tcggcatcga tacgatttcg gctaccatcg gtgaggagtc
     4201 tcacacgatc gaggatgtgt atgagccgta tcttcttcaa atcggtttta ttcaaagaac
     4261 gccgcggggg cgcatcgtaa cccctgatgt atacagccac tttaaaatgg aggttccgaa
     4321 ccgtgactga atttccaaag attttaatgg tgctgggcgc cgtcattttt ggcatcggtt
     4381 tattcatgca agtcatcggc aggctccccg gcgatatttt tgtaaaaaag ggaaacgtga
     4441 catttttctt tccggttgtt acatgcattg tcatcagcat cattctgtcc gtggtgtttt
     4501 cgtttttcgg acgaatgaaa tgacgcgaca ttcaagtcta tagatagagt aaggtgaaaa
     4561 aagatgaaag tagaattatt cgattttgac ttgcctgaac gccttatcgc acaggttcct
     4621 ttaaaagagc gggatgcgtc caggctgatg gtgctggata aaaaaacagg agaaatcact
     4681 cacagcacgt ttaagcacgt gattgatttt ctgaacgcgg gcgattgcat cgtgttgaat
     4741 gatacgaggg tgctaccggc ccgcttgtac ggagtcaagg aagagacggg cgcaaaggtt
     4801 gaagttcttc tgttaaaaca ggaggaaggg gacgtatggg aaacgcttgt caagcccgca
     4861 aagcgggtca agcgcggaac cgttctttcg tttggagacg gccgtctaac ggcggtctgc
     4921 acagaagagc tcgagcacgg cggaagaaaa attgaattcc gctatgaagg aattttttac
     4981 gaggtgctcg aatcgctcgg cgaaatgcct ctgcctcctt atattaaaga acagctcgat
     5041 gacagagagc gctatcagac ggtttactca aagaaacaag gatcggcggc tgcgccgacg
     5101 gccgggctgc attttacgga agagattctg gatgcgctca ggaaaaaagg cgtgcatatt
     5161 gcgtttatta cccttcacgt cgggctcggg acattccggc ctgtcagtgc ggaaaatgta
     5221 gaggaacacg atatgcatgc cgagttttat gaaatgtcgg aagaaacggc agcattgtta
     5281 aaccgcgtca gacaggaagg cggaaaaatc atttccgtcg gcacgacatc gacgaggacg
     5341 cttgagacca tcgcttccga acatgacggc cgcttccggg aagcgagagg ctggacatcg
     5401 atttttattt atccaggcta cacattccgg gcgattgacg ggatgattac caattttcat
     5461 cttccgaaat cgtccctcat tatgcttgtc agcgcgctcg caggcagaga gcatgtgctt
     5521 tctgcctacc gcaccgcagt ggaacacgaa taccgcttct tcagcttcgg agatgccatg
     5581 ttgatcaaat aaaattcaaa aagattggag ggctcataat ttgtcgcagc aaccgatacg
     5641 ctatgagttc ataaaagcat gtaaacaaac aggagcaagg cttgggagag tgcacacccc
     5701 gcacggctca tttgaaacgc cggtgtttat gcccgtagga acgctcgcca ccgttaaaac
     5761 gatggcgccg gaagagctga aagaaatggg tgcaggcatt attttaagca atacgtacca
     5821 cctttggctg agaccgggcc atgacatcgt caaagaggcg gggggccttc atcagtttat
     5881 gaattgggac cgcgccattt tgacggattc aggcggcttt caggtgtttt ccctgagcga
     5941 gttccgcaaa atcgaagagg aaggcgttca tttccgcaat catttaaacg gagacaagct
     6001 gtttttatct cctgaaaaag cgatggacat ccaaaacgcc ctcggatcag atattatgat
     6061 ggcgtttgac gaatgcccgc cgtacccggc agagtacgat tatatgaaga ggtctgttga
     6121 gcggacgagc cgctgggcgg aaaggtgcct gaaagctcac aaacgccctg acgagcaagg
     6181 gcttttcgga atcgttcaag gcggagagta cgaaaacttg agaaaacaaa gtgcgaaaga
     6241 cttgatttca ctggattttc cgggatatgc tataggtgga ctatccgtcg gagagccgaa
     6301 agacgtgatg aaccgtgtgc tggagtttac aactccgctg cttcctgcgg ataaaccgcg
     6361 ctatttaatg ggggtcggct caccggactc tctgattgac ggagccatcc gcggagtgga
     6421 tatgttcgat tgcgtgctgc cgacaaggat agcgagaaac ggtacgctca tgacgagcga
     6481 agggcgtctc gtcgtgaaaa atgccaaata tgaaagagat ttcagaccga tcgacgagca
     6541 gtgcgactgc tatacgtgcc gcaattactc gcgcgcttat atcagacatt taatccgctg
     6601 taacgaaacg tttggaattc gtttaacttc ttatcataat ctttattttc tgttaaaatt
     6661 aatggggcaa gtcagagatg ccattcgtga agatcgttta ggtgatttcc gggaagagtt
     6721 ttttgagcgc tacggtttta ataaaccaaa tgctaaaagt ttctgacaca taaacgaaga
     6781 aagcgataaa gccatttgaa aggggtgaaa aaataatgga gatgcttgga acattacttc
     6841 cgattatttt aatgtttgcg gttctttatt tccttttgat ccgtccgcag caaaagcagc
     6901 agaaggctgt ccgccagatg caggaggagc tgaaaaaagg agataaggtc gtaacgatcg
     6961 gcggcctgca cggcatcgtt gattcaattg acgaaagcaa ggttgtcatc aaaacaggcg
     7021 acaatacccg tctgacattc gaccgccgcg cgatcagaga ggcgtcagca gaatagccga
     7081 aaggctgata cataagcatc ggaaatcaga ctgtcgtagg acgtgaaaac ggcgctagcg
     7141 ccgttcctta tgtcttgatg aagccgcagt tgttcctgat gtgacatggc ataaaagaag
     7201 cctgatgggc atgagaaaag ggagcggtca tccgctccct ttttgctgtc tttatgcacg
     7261 gctcccctgc agattgaccc cgaaaatccc gcccagcatg ctgactccca aaaaaccgga
     7321 atgatagagc agctgcttca aattgaaggc ttcgccaaag ccgagatatt gaaacaaaag
     7381 caccgtaaga gagaagcaaa gcgctgtcaa ccctccgctc agccaccctt tttccttcga
     7441 tttgcctccc gcaataaaac cgccgatgaa caaggtaata aaagaaatgg cggtaataaa
     7501 ccagctgaat gaactttcgg ttaatgatgt gaaggtgagg agcagcgaaa tgaccaggct
     7561 tcccgcaaac atcaaagcga aaataaccgc caagctgtat aaaatccctt tgccgacttg
     7621 ttttggttcg ttcatcacga tcctcctttc aatatagacg ggctcgtctt tttaaatgta
     7681 ttctgcacgt ttggcaaata gactagctcc cccgaccttt tatacataaa agcctcaatt
     7741 ttacaaaggc tatgtttatg atcatgatag gcggaaggag gcgggcggta atggatgaaa
     7801 ttttagctct tacgtttcgg acggtcgttt tgtatttcat catctttatt ttgtttcgct
     7861 tgatgggaaa gagggaaata ggcgagctga gcatattgga tcttgtcgtt tttattatga
     7921 tggccgaaat cgcggttttg gccattgaaa atctcgatga ccaccttctc catacgatca
     7981 ttccaattct cgttttgacg ctgatccagg ttatatttgc atatctgtca ttgaaaaatc
     8041 aaaaaatccg ccggcttctc gatgggaaac cgacgattat catagaccgc ggaaaaattg
     8101 atgaacacgc catgaggaca cagcgctata attacgatga tttgatgaca cagctgagag
     8161 ataagaatgt ggaacgaatc ggggatgttt catatgcgat tttggagccg accgggaagc
     8221 tttcagtgtt tacaaaagac gggccaaaca aaatgatcga actgccgttg attgttgacg
     8281 gaatggttca aaaagaacaa ttggaaaaga tcgggaaaga ccgggagtgg cttgagcaaa
     8341 agcttgaaaa aagaggacac cgcgatcttt ccaaaatttc ttattgcaca tataataaag
     8401 gttctttttt tattgacata aaggatgaat ttaaacctta aagcgagagc ttacgaaatc
     8461 cagcggccga acagcggaaa ccgctggatt tcttcttttt tgaccagctt gaaggcgacc
     8521 agaaggaaga cgtaaagaaa gcttgtaacc gcgacacaca aaagcaggcg catcggctcg
     8581 gactggtcta aaaaaaggtg ttctttcatc agaaggcttc cccaccctga tatcaaaatg
     8641 acgccgaagg atacgatata ttctttcagg ttaatgctga tgggaagcac tttgctgacg
     8701 gttgcggcgt gcagcagggt gacgaggatg atccccgtca aaatcgccag cgcagccccc
     8761 ataatgccaa gcgaaggccg tgaagcgaga acaaaaatga gacctgtttt cacaacggcg
     8821 ccgaccaggc tgttcatcat tgccgcgccg gccaggttta aagcctgcag gacggcctgc
     8881 agcggacctt ggaaatagta aaataaaaag aatggagcca tgattttcac ataaatcgca
     8941 gcatttgacg acccgtacat cacgctgacc agctcatctg cgtacgaaaa caaaatgacc
     9001 gccgatattc cgccgcttaa aaggcaaagc ctcatcgcct gctcaagcct gtattccacg
     9061 acttgcattt ttttctgttc gattccttcg ctgatggctg gaacgagcgc cgtagacaga
     9121 gaatatgtga taaagctcgg gagggtgaga agcgtcaggg caaagccggt caactctccg
     9181 tactggctcg ttgcggcgga agcggcgacc cctgctattg caaggctttg cgctacgaca
     9241 atcggttcaa aaaaccatga caggttgccg ataaaacggc tgcccgttgt tgggagcgag
     9301 acgctcatca gctcgaaaaa cgtggttcgt ccagatttca gcgattggaa aaaacgtttt
     9361 ctgatgcgga ttttcttttt gtatttaaag gcgacgaaca aataaaggag tgaagccaac
     9421 tcgccaaaca cggatgacag catcgcgccc gcagccgcat attcgatgcc gagcggaagg
     9481 aatgccgtcg tgcatacggc gacaagcgat atccggacaa tttgttcgag aacctgggac
     9541 acggcaagcg gcctcatatt ttgctttcct tgaaaatagc ccctcagcac gctggaaaca
     9601 gcaatgatcg gaacgaccgg tgtaaccgcc aaaagcggat aaagcgttct tttgtctgtg
     9661 agcagcgtgt cggccatcag cggggcgtag atgagaaaca ccggagtaat gacggcgctg
     9721 agcgtcccgg taattgcaag agacatcact aaaatctgct ttgtctttct gtggtctccg
     9781 cgcgcttccg cttcagcgac caacttgctg atggcgacag gtaggccgaa ctgggtgagg
     9841 gtgaccgcca gaaaaaaagt cggagccgcc atcatataaa gcccgacacc ttcacctccg
     9901 atgaaccttg cgatgacaat ccggttgata aagccgagca ttctcgtaat caaacctgcc
     9961 gctattaaaa tgagcgttcc ttttaaaaac gtctgcttcg tcatttctag agtcccctgc
    10021 cttctcaaac aacctttaat catatacaat aagatatgcg catacatcgt ccaagcatga
    10081 caagtctctc tgaaaaaatg tgaaaggagc gtggctttgg catgggcaaa catccggctg
    10141 atctgtacaa ggatcattta aaaccctttc ttcacagcaa gacggaagag ttcaggatac
    10201 tcggttatga cgatattgaa atagaggaat tgtggtcata cttattgaat aagaaatgga
    10261 agaaaaagaa ggatgttcaa attcaccagc tcgccggtga tattttatct gtgaaaattg
    10321 gcgaatttat gaactatgca accgtagaat catttaaaac gtctaattta ctcgacagca
    10381 aagaagggca gaatatgctc gatgagctgc tgaggtagcc gtagattttg gttgatttaa
    10441 ggaggaaata cataatgaaa aaaggacgct tgattgcgtt tttccttacc gttctcttga
    10501 tcggtacggg actgggaatg ttcacgaagc cggctgcaga cagcatcagc ctcggccttg
    10561 accttcaggg cggttttgag gttctgtatg aagtccagcc tgccaaacag ggcgacaaaa
    10621 ttgacaggga cgccctcatc agtacggttg aagcgctgaa ccgccgggcg aatgtgttgg
    10681 gcgtcagcga accgaacatc caaatcgaag gaaacaaccg gatcagggtt cagcttgccg
    10741 gcgtcgacaa ccagagcagg gcgcgggaaa tcttatccac acaggctcag cttacgttca
    10801 gggatacgaa tgacaaagag cttttgaacg gttcagatct tgtcgaaaac ggcgctaaac
    10861 agtcgttcaa gcaggacaca aatgagccga tcgtgacgat caagctgaag gatgccgata
    10921 aatttggcga agtgacaaag aaagtgctcg atatgaagcc gaacaaccag ctcgtcatct
    10981 ggcttgatta caaaaaaggc gactccttta aaaaagaatc gcaaaaagcg gatcataaat
    11041 acatctccgc tccgaatgtc agccaagtgc tgaacacgtc agacgtgatg attgaaggaa
    11101 actttacgat tcaggaagca aaagatatgg cgagcatttt aaatgcggga gctcttcctg
    11161 tcaaactcgt tgaaaagtat tcgacatccg tcggcgcgca gtttggggag caggctttga
    11221 atgataccgt gtttgcggga atcgtcggta ttgctattat tttcttattt atgcttcttt
    11281 actatcgctt gcctggtttt atcgcggtca ttacgctttc ggtctacatc tacattacac
    11341 ttcagatctt tgactggatg aatgcggttc tgacccttcc ggggatcgcg gctcttatat
    11401 tgggcgtcgg gatggcggtt gacgccaaca tcattacgta cgaacgcata aaagaagagc
    11461 tgaagctcgg caaatcggtc cgctcggctt ttaaagcagg aaacagaaga tcatttgcaa
    11521 cgatctttga tgccaatatt acgacgatgc ttgccggaat cgtgcttttc atatttggta
    11581 cgagctctgt caaaggcttc gcgaccatgc tgatcctatc cattttgaca agctttgtta
    11641 cagctgtctt cctgtcgcgc ttcctgctcg gcctgctggt cgaaagccgc tggcttgacc
    11701 ggaaaaaagg ctggtttggg gtgcgcaaaa aagacatcct ggacatcagc aagacagacg
    11761 aaaatactga gcctccgact ccgtttacca aatgggattt tgtcggcaag cgtaaatggt
    11821 tctttgcatt ttcgggcgtt cttctggccg ctggtcttat cgtcttgctt gtgtttaagc
    11881 tgaatctcgg catcgatttc tcaagcggag cgagaatcga agttcaaagc aatcataagc
    11941 ttacagccca ggagcttgaa aaggattttg accaggtcgg gctggagccg gactcgatcg
    12001 ttctctcggg cgaaaaaaat aatcacggag tcgccaggtt tgtcggcgtt ccgaatcaga
    12061 aaaaaatagc tgaagtgaaa aattatttta aagaaaaata cggcagcgaa ccaaatgtca
    12121 gcaccgtctc gccgaccgtt ggtaaagagc tggcgagaaa cgcgttctat gcggtgatca
    12181 tcgcgtcgat cggcctcatt ttgtatgtat cgatccgctt tgaatacaag atggcggttg
    12241 cggctatcgc ttcattgctg tatgatgcgt tcttcatcat tgccgtcttc agtctcacaa
    12301 ggcttgaggt tgatattacc ttcattgccg ccgtgctgac gatcatcggc tattcgataa
    12361 atgatacgat cgtcacattt gacaggatca gggagcattt gaaaaagcgc aaaccgaaaa
    12421 ccttcagcga cttgtcgcat attgtgaatt taagcttgca gcaaacattc acacgttcaa
    12481 ttaatacggt gcttacggtc gtcattgtcg tcattgcgct cttaatcttc ggagctgcat
    12541 cgattacaaa cttctctgtt gcgctgttag tggggctttt gagtggagtg tattcatcgc
    12601 tctacatcgc ggctcaatta tggcttgttt ggaaaggccg ggagtttaaa aagcctatac
    12661 aaaagcaagg agaaaattaa ctatccaggc tgcccgcact gctgggcagc ctttaacatt
    12721 gtttgaatcc tgagattgaa cttcaagaag tcttttgcta taatgactga actctaaaaa
    12781 atgtgcgtgt taaagccatt tataaaggat ctttgttata aggaggtttt ttatgaggat
    12841 gcgcgagtcc gaactcccag gcatcggaaa aaagatcgaa atatttacgc ggagtgcgga
    12901 taagatcaca atcattctcc atgaagacgg gacaagagaa ctgtatcatt ttcatgaaaa
    12961 tgatgatgag gaatgtgtgt ctaatattcg ttttgatgat gatgaagcca ggcaaatatc
    13021 agcgatactt ggcggaatgg catataaacc aaaagctttg gaatctgtgg aggctgcgct
    13081 tgataagctt atgattgagt ggtttaaaat agagtccggt tcactggccg accaggagac
    13141 gattggagcc ttgggtatcg gcgaacacta tcatgtaaca gtgatagctg tagtgaaaaa
    13201 agaccgcggc aaaattttga atccgggttc ggaaacggtg ataagtgaag gtgacaccat
    13261 ggttatttcc ggggaaagaa atgaattaac tcggctgatg aaagaaaagt tgaccgcatc
    13321 ggaacgagat gtttgaatat tgcgtgaatt ggagtgggta tggtgaacaa acaatggacg
    13381 ttaatctctg cacttatttt tacattaatt gttgctgttt tcgcggtcat taatgttgaa
    13441 ccggtgaagg ttgattttct ttttggaacg gcagaatggc ctttgatcct ggtcattttg
    13501 gtatcggtat tgatgggggc gctcattatc ggctcggccg gcgctttcca gatcatgcgg
    13561 ctgaaaaaag agctgaaggc gctcaagaga gaagaacggg taaagtatcc tgaacttgaa
    13621 gccgaatcgg cggcccctga aaatcagaaa gactagaaag attgcacgaa ataaattgaa
    13681 tcccctcatg ctgctctagt ataatagtgt ggttgagggg tgaatttatg ttagcgtcaa
    13741 aaatgcgttg ggacgtgcaa acgcccgaca aagaaaaggt ggagcagctc gccggaagat
    13801 taggcattac tccccttgcc gcctcattgc ttgtcatgag aggttacgat acagccgaca
    13861 aagcatcttc atttttaaat ggcaaggatg cagtttttca cgatccttat ctgctgaaag
    13921 atatggaaaa agctgtacag cgaatcaaac aggcaatttc agatcaagaa aagattatga
    13981 tttacggcga ttatgatgcg gacggtgtga caagcacgac tgtccttttg caaatgttga
    14041 aaaaatgttc agcacaagcc gatttttata tacctgaccg ctttaaagaa gggtacggcc
    14101 cgaacgaagc ggcctttcgc gggatcaaag aatcaggcta ttcattgatc atcacagttg
    14161 atacaggcat tgccgccgtt catgaagctg aagtcgctaa agagcttggc gtcgatttga
    14221 tcattacgga tcaccatgag ccgggacccg ttttgccgga tgcctatgcg atcattcatc
    14281 cgaagcagcc gggctgcggc tatccattta aagagcttgc cggcgtcggt gtcgcattta
    14341 agctagccca cgctttgaac ggagagctcc cggaagattt gctcgacctt tgtgcgatcg
    14401 gcacgattgc cgaccttgtg ccgcttcatg atgaaaacag gcagattgcc aagcgcggca
    14461 tggaacagtt caggagaacg aagcgccccg gattaaaggc gctgaccaaa attgccggag
    14521 cggagataca tagtgcggat gaagagacca tcggttttca aattgcgccc cgcttaaacg
    14581 cggtcggcag aattgaacag gctgacccgg ccgtttacct cctgaacaca aaagacgaaa
    14641 cagaagcgga agagctggcc gaagatatca acgccttgaa caaggagcgc caaaaaatcg
    14701 tcaatcagat gacagaggaa gccgttcaga tgatcgagga ggaagggctt gaccggccgg
    14761 tgatcgtcgc ggcgcggccg ggctggaatc ccggtgtcgt cggaatcgtg gcttcaaagc
    14821 ttgtcgagcg gtattacagg cccgccatcg ttctcggtat cgatgaagaa aaaggcattg
    14881 ccaaaggatc tgcgcgcagc atcaaaggat ttgatttatt tcaaaatctc tcggagtgcc
    14941 gggatattct cccgcacttc ggcgggcacc cgatggcagc cggaatgacg ctcaacctgg
    15001 aagatgtttc ggcactaagg gagagaatca accgtcaggc tgaagcggtt ctgaccgagg
    15061 aagattttat tcccgttcaa gacgtcgatt tgtgctgccg gctcgaagat atcacggttg
    15121 acagcattgc cgaaatgaac atgctggcgc cgttcggcac gggaaatccg aagcccttcg
    15181 tccttgtcag cgacgttaaa attgatgatt ccaggaaaat cggcgccaac aagaatcact
    15241 tgaagcttgt gctggcagac ggcgagaaca agcttgattg catcggattt tataaaggcg
    15301 ccatcgaaga cggaatcgtt cctggagcaa agatctcgat tgtcggggaa ctgtcgatta
    15361 acgagtggaa taacagaaaa aaaccgcagc tgatgatcaa agatgcggcc gtcaatgaat
    15421 ggcagctgtt tgatctgcgg ggaaaacggt catgggaaga aaaaatattg cagctggatc
    15481 ctgcgaaacg ggtgtgcatc tgcttccgtg aggaaaccaa agcgaagctt gcggggacag
    15541 gccttgaaga agagctgacc gtcatcagcg gttctgaaga tgcagagcgt ctcgtccttg
    15601 agagccgcta tgcggtattt atagatattc cgccgtcgct cgacatcttt gaccaagtga
    15661 taaaaggcaa aaaactggag cgcatttatc tgatttttta tcaatcagac gaacattttt
    15721 tctcaacatt tccaactagg gaatatttta aatggtacta tgctttcctc ctgaaaagag
    15781 gttcttttga cttgccgaaa tacggcgggg agcttgccag acataaaggc tggacaaaag
    15841 acacaattga ttttatgaca aaggtgtttt ttgagctcgg ttttgttaca atagagaatg
    15901 gtgttttatc tgttgtttat catgccgaaa agcgcgatct gacagattct gaaacctacc
    15961 gggaaaaaca gcgcctgatt gaattggagc aaaagctcat ttattcttcg gcggatgagc
    16021 ttaaacagtg gctggataag cggatggcgg aaaacgccgt cgcttataaa gtatgaggag
    16081 gacatgaaga cagatggatt tgaagaagta tgtgacaatt gtgccggact acccgaagga
    16141 aggcgtacaa tttaaagata ttacaacatt gatggacaaa ggcgacgtct atcgctacgc
    16201 gacagatcaa attgtaacgt atgcgaaaga aaaagagatc gatcttgtcg tgggacctga
    16261 agcgagagga tttatcatcg gctgccctgt cgcatattcg cttggggtag gatttgcgcc
    16321 tgtccgcaaa gaaggcaaac tgccgcgtga agtcatcaaa gtcgactacg gattggaata
    16381 tggaaaagat gtcctgacca tccataaaga tgccattaaa ccggggcagc gcgtcttgat
    16441 cactgacgac ctgcttgcaa ccggcgggac gatcgaagca acgatcaagc tggttgaaga
    16501 gctcggcggc gtcgtagccg gaatcgcttt cctgatcgaa ctgacatatc ttgaaggaag
    16561 aaataaactg gacggatatg atattttaac cttgatgcaa tactaaacaa attttatact
    16621 ataaaaagca ctcataaaaa gcgggtgctt tttttcctat tcatatagta ttccggggcc
    16681 ggcaaaagtc cttttgaatt tcttctcttt acatctgtga catttttctt gataataatt
    16741 acaatacagt tttcaattat aaaaaaggtg attccatggc gaacgaacaa gtattaaccg
    16801 ctgagcaagt cattgagaag gcgaaaagtt acctttccga tgaacatgtt gcttttataa
    16861 aaaaggctta tcagtacgcg gaagacgcac atcgcgaaca ataccgcaaa tcgggcgagc
    16921 cttatattat ccatccgatc caggtcgcgg gtatcctcgt cgatttggaa atggaccccg
    16981 ccacaatagc gggaggattt ctccatgatg tggtggaaga tacgagcgta acgcttgaag
    17041 atttaaagga agcattcaac gaagaagttg cgatgcttgt cgacggcgtc acgaagcttg
    17101 ggaaaattaa atataaatca caggaagaac agcaggcaga aaatcatcgg aaaatgtttg
    17161 tggctatggc tcaggacatc cgcgtcattt tgatcaagct ggcggaccgt cttcacaaca
    17221 tgagaacctt gaagcacctg ccgcaggaaa agcagcgcag aatttcaaat gagacgcttg
    17281 aaatatttgc tccgctggct catcgccttg ggatttcaaa aataaagtgg gagcttgagg
    17341 ataccgcttt acgctattta aatccacagc aatattaccg gatcgtcaat ttgatgaaga
    17401 aaaagcgggc cgaaagggaa ttgtacgtcg aagaggtcgt aaacgaagtg aaaagccgcg
    17461 tcgaagaggt caatattaaa gcggactttt ccggccggcc gaagcatatt tacagcatct
    17521 acagaaagat ggcgatgcaa aacaagcaat tcaatgaaat ttacgacttg ctcgcagtcc
    17581 ggatcctcgt caacagcatc aaggactgct acgcggttct aggcatcatt catacatgct
    17641 ggaagccgat gccgggcaga tttaaagact atatcgcaat gccgaagccg aacatgtacc
    17701 agtccctcca caccaccgtc atcgggccga agggggatcc gctggaagtc cagatcagga
    17761 cgtttgaaat gcacgaaatt gcggaatacg gaatcgcggc ccactgggct tacaaagaag
    17821 gcaaaaatgt caatgaagat tcaagctttg ataaaaagct ttcctggttc cgcgaaattt
    17881 tggaatttca aaatgagtcg agcgatgccg aagaatttat ggaatctcta aaaatcgatt
    17941 tgttttccga catggtgttc gtttttacgc cgaaagggga cgtcattgaa ttgccgtcag
    18001 gctctgtgcc gatcgacttt tcgtaccgga tccattcaga aataggcaat aaaacgatcg
    18061 gggcgaaagt aaacggaaaa atggtcacgc ttgattacaa gctgcgcaca ggggatatcg
    18121 tagaaattct gacatccaag cattcgtacg gtccgagcca ggactggatc aaccttgcgc
    18181 agacatctca ggctaagcat aaaatccgcc agttctttaa aaagcagcgc agagaggaaa
    18241 atgtcgaaaa aggcagagaa ctggttgaaa aagaaattaa aaacctggac tttgaagtga
    18301 aggacgtctt aacagtcgag aatctgcaga aagtcgccga caagttcaat tttgccaatg
    18361 aagaagacat gtatgccgca gtcggctata acggcattac agctgctcaa gttgcaaacc
    18421 gtctgacgga aaaagaacgg aaaatcagag atcaggaaga acaggtgaaa agcgttcaag
    18481 atgtaacacc tgaaccgaaa ccttaccaag ggaaaaaacg cgaagcgggt gttcgcgtca
    18541 aaggcgttga caaccttctg atcagactgt caaaatgctg caaccccgtt ccgggagatc
    18601 cgatcgtcgg attcattaca aaaggccgtg gtgtatccgt ccatcgcgag gactgcccga
    18661 atgttttaac aaatgaagcg ctcgaccggc tgattcaagt agaatgggag catgagccgc
    18721 agacgcagcg gagaaaagaa tataacgtcg aaatcgaaat tctcggctat gaccgccgcg
    18781 gccttcttaa tgaagttctt caggccgtta atgagacaaa aacaaatatt tcatctgtgt
    18841 caggtaaatc ggaccgcaat aaagtggcga cgatccatat ggccatcttc attcaaaata
    18901 ttaatcattt gcataaagtg gttgaacgga tcaaacagat caaagatatc tactccgtgc
    18961 gcagggtgat gaattaggag gaaaagcgtc atgagattag ttgttcagcg cgtcacagat
    19021 gcaagcgttt cggtaggagg cgagactgtc ggtcaaatcg gcctcggctt gatggtgctt
    19081 gtcggcgtga cgcatgagga tacgagcgaa gatgccgcat atttggcgga aaagctagtc
    19141 aatctgcgga tttttgaaga tgaaggcgaa aagatgaacc tgtcgctttt agatgtcgga
    19201 ggctccgttt tatcggtttc tcagtttacc ttgtacggcg acacgaaaaa aggaagacgg
    19261 ccgaatttta caaaagcggc aaagcccgat caggcgcttc aattatacga ggagtggaac
    19321 agcatgcttc gcgcaaaagg cgttgctgtc gaaacgggaa gatttggcga aatgatggat
    19381 gtcaagctga caaattcggg tcccgtcacc tttattatgg attcgaaagc ataaaaaagc
    19441 tcccatttgg gagctttttt attagttaaa atagttttct aagccgcttc taatgccgtc
    19501 tgtcactctt tctctataag cgttcgtgct gacaaccgct tcttcttgag gatggctcaa
    19561 gtagccgagt tcaaacaatg cggcggcctg tttattttct cttaatacga agtagtcccc
    19621 gaataatacg ccgcggcttg gcagaggcga gtgcttttcg atctcggact gcacgtctgc
    19681 tgcgagcttc cggtcttttg acgggctgta gtaataggcg gtatttcccc ttacggacgc
    19741 gtttggaaaa ctatcataat gaatgctgat aaaagcgtcg gcgtttcgat aatgagaggt
    19801 cgcgacccgc gactgaaggc tgacgaaaga atcgtcattc cgcgtcatat agacgttgac
    19861 gccatcggct ctcagttttg cggcaagaag cgttgctgtt ttgatggtca gccgtttttc
    19921 gagcgtcccc cgcgttccga ttgtcccgct gtcatgtcct ccgtgtccgg catcgatgac
    19981 aaccgtttta tttttgattg tgccgctcgc gcttgaccgc tttgccaaag gcggtgctgc
    20041 gcttttcgaa tctccggctg agccagactg gtcagcggtc tgaacgaccc agtttgccac
    20101 ataggcggaa tcgccgtttg acagtttgat ttcataccag tcgccttttg cagagacgat
    20161 cgggtaagac tcgcctttcc ctgcgcgctt gacgatcgct gaggatgtcg aaggcccgct
    20221 tctaacattt gtgccttcat acacgatggt ggcctgctgt tttgacccgg agccgctgct
    20281 tgtttccgaa gttccgcttt tctgtttggg tccttcgaga atatagtggc ttgcgaccca
    20341 gcccttttga ccattaaatt cgatttcata ccagccgtgc tgttcgttta aaatcgtcac
    20401 acttgcattc cgttgaagcg acgcaataat ccgtccttga tgggaagctg tgcttctgac
    20461 atttaaggtg gatacgccga ccgttcctga ttttgttgat gaagcgcgtg atgaagacga
    20521 ttgagactgt tttgctcctg aaccttgatt gacatagtct gaatggaccc agccagtgat
    20581 gttctgatag gaaatcttca cccagtttcc gtcggtcttt agcaggtcag cctgttctcc
    20641 ttcagggaat acgccttgga cttcatatga agtgccgggg ccttttctga ttctcaggtt
    20701 tgcttcggaa gatgtgactt ttccctccgc tgaatcagag ccgttggaga cttggctttt
    20761 tttcttgatc agccaggata caacccatcc tttttgtccg ccgttcagct ggatctggac
    20821 ccaatccccg cgctcttcaa gaatcggata gctttcattc cggctgacga cgctgacgat
    20881 ttcatggctc agtccgggtc cgctcctgac attgatttca tcggtggcaa tcacggcttc
    20941 cccgatggct gcagaagctg tgtttgacga tgtataaaag gctgcttgtg ctgccagcat
    21001 catcgatagg atcaatactg ttcttttttt catattgtta cccatctcct cctttcggta
    21061 aaaaacttgg aacactactt cttcttctat atcgtatatt ccttgccgtt tttttaataa
    21121 aatgaaaatg atttgtttat actatagaaa aaagatatca aaaggatgtt gttgtgtgag
    21181 gtataatcaa agaatgggca gagcgatcca tgagcaagat gcaaatctgc atctaaagga
    21241 tcatgcggat ccggagcaag ccggctttat ggaagaaacg gcgactgagc tggggctcgc
    21301 gtccaaagaa tcaattcaga ataaaaagaa ccgcaaatag ggttgacatg cacacttaac
    21361 actcgtatta taatataaat tagtgtacat atgagttgaa ctgaagatgg agaatagtag
    21421 gcaagagtac gtgaaaagag aggaaccgcc ctgggctgaa agcggtctgc acggtatctt
    21481 gaccgaatga acactccgaa ggtttcccgc tgaaagcccg gcagaacttg cgagcaatta
    21541 ggcggcggac gtgaacctgc gttaaaggca tgagcgggaa cgggttgatc gttccaacta
    21601 gggtggcacc acgggtataa ctctcgtccc tactattggt tttatagtag gttcgggggt
    21661 ttttttattt ccataaatga aaaaaagcat ttaagtcatg aggaggattt aaaaatggga
    21721 tttaatattc caaggggaac acaagatatt ctcccaggag aatcggaacg ctggcaatac
    21781 gtcgaaaaga ttgcgagaga aacgtgtcat gcgtatcaat ataaagaaat ccggacacct
    21841 atttttgaac atacagaact attttcccgc ggggtgggag aatcgaccga tatcgtacaa
    21901 aaggaaatgt acacattcgc tgacaaaaaa ggaagaagcc tgacgcttcg tcctgaaggc
    21961 actgcatctg cagtacgctc ttttgtggaa aacaaacttt ttgctaatcc ggttcagccg
    22021 acgaaacttt actacatcgg accgatgttc cgctatgaaa ggccgcagac aggccgctac
    22081 cgccaatttt atcaattcgg catcgaagcg atcggttcga acgatccggc gattgacgcg
    22141 gaagtcattg ccttggcgat gagcgtatac cggaaagcgg gtctcagcaa tctgaagctg
    22201 gtcattaaca gcctcggcga caaagagagc cgaaccgctc acagagaagc gctgatccgc
    22261 cactttgagc cgaggatcga cgagttttgt tcagactgtc aaaaacggct ccgacaaaat
    22321 ccgctgcgga ttctggactg taaaaaagac agggatcatg aactgctgaa aaccgctcct
    22381 tctattcttg actacttaaa tgaagaatcc aaagcctatt ttgcgaaagt gcagcaatat
    22441 ctgaccgaca tcggcattgc gtttgaggtc gatccgaacc tggtgagagg tcttgactat
    22501 tacaatcaca cagcttttga aatcatgagc aatgccgaag gtttcggagc gattacaacg
    22561 cttgctggcg gagggcgcta tgacggcctt accgaggagt tcggcggacc gaaagcgccg
    22621 ggcatcggct ttgcaatgag tatcgaacgt cttctcgccg cactggacgc ggaaaatgtg
    22681 aaagtcggag cggatgaagg cattgactgc tatatcgtga cacttggcga caaagccaaa
    22741 gactattctg tatccctcct ttataaattg agagaagcag gaatttccgc cgaaatcgac
    22801 tatgaacaga aaaaaatgaa aggccagttt aaatccgccg accgtctcaa tgcgaaatat
    22861 atcgctgttt tgggcgagga tgaactgagc caaaatcaaa tgaatgtcaa agatgcgaaa
    22921 acaggagatc aacaggccat cggccttgat gaattcatcc atttcttgaa aacaaacact
    22981 gaaagttaaa ggagaggacc gctttgtttg gacgaacata ttattgtggc gaaataacgg
    23041 agaaggcgat cggagaatcc gtcgttttaa aaggatgggt tcaaaaaaga cgcgatctcg
    23101 gaggcttgat ttttattgat ttgagagacc gcaccggcat tgtgcaggtt gtatttaatc
    23161 ccgacgtttc caaagacgcc cttgaaacag ctgaaagcat ccgcagcgaa tatgtgcttg
    23221 acattacagg aaaagtcgtt gcccgtgaag aagcaacagt caatccgaac ttgaaaaccg
    23281 ggagaatcga aatccaggcg gaatcggtca atgtgctgag tgcggccaaa acgccgcctt
    23341 ttgcgatcag cgaccaggct tcagaagtgt ctgaagacat caggttgaag caccgctatc
    23401 tcgacttgcg ccgaccggag atgttcaaca ccttaaaaat gcggcataac gttacaaaag
    23461 ccgtccgcag cttccttgat gacaacggct ttatcgatat tgaaacaccg gtgttgacaa
    23521 aaaaaacgcc tgaaggagcg cgcgactatc tcgtgccgag ccgcgtccat gaaggagaat
    23581 tttacgcgct gccgcagtct ccgcagcttt tcaaacagct gttgatggtg tccggctttg
    23641 accgctatta tcaaatcgcc cgctgcttca gggacgaaga tttgcgcgcc gaccgccagc
    23701 cggagtttac gcagatcgat atcgaaatgt catttatgaa ccaggaagac atcatgaagc
    23761 tcgctgaaga aatgatggcg aaagtcatgc tcgaaacgca cggtgtggac atttctctgc
    23821 cgctgccgag aatgtcatat caggatgcga tgaaccttta cggatccgac aaaccggata
    23881 cccgctttga catgcttttg accgatgtat cagaaaacgt aaaggattcc gattttaaag
    23941 tgtttgcgtc agctgtggca aacggaggcg cggttaaagc gataaacgtt aaaggcgctg
    24001 catctaaata ttcgcggaaa gacattgacg cactcggcga attcgccgca aactacgggg
    24061 cgaaagggct ggcatggctg aaagccgaag ctgacggact gaaaggcccg attgcgaagt
    24121 tcttccagga cgaaaaacag caggtgctca ttgaagcgct tgacgcgaag gaaggggacc
    24181 tcatcctctt tgtcgcagac cggctggaag tcgccaatga cgcgctcggc gcgctgcgct
    24241 taaagctcgg aaaagaattg aatctgatcg atgaaagctt gttcaacttt ttatgggtcg
    24301 ttgattggcc gcttcttgag tatgattcag aagaaggacg tttctatgcg gcacaccacc
    24361 cgttcacgat gcctgtccgg gaagaccttg atctggtcga cacgaatccg gaagacatga
    24421 aagcgcaagc ctatgatctt gtcttaaacg gctatgagct gggcggcgga tcaatccgta
    24481 tttttgaaaa agatgttcag gagaaaatgt ttgcgctttt gggtctatct gaggaagaga
    24541 cgaaagagca gttcggcttc ctgcttgaag cgtttgaata cggggctccc ccgcacggcg
    24601 gaatcgcgct cggccttgac cggcttgtga tgctgctcag cggccgcacc aacctgagag
    24661 atacgatcgc attcccgaaa acggcaagcg caagctgttt gttgatggaa gcacctagcg
    24721 aagtggacag cgcccagctc gatgagctgc acctgtcaat caaccgcaaa gttcgacagt
    24781 aaattgtaaa atatacggct gtacatccca ttgaaaatca aagggacgta tgatatcatt
    24841 tttaacaaat aaagtcctga tgtgtttgtt gtacacctag ttttgaccga acattttttt
    24901 acttgggagt tcgacgtttc caaatggagc aaatgcctct tatcactcgt gtgctcagga
    24961 ggacttgcaa agtttggaac agaacaccca cctgccgaga gcgggatcaa aacgaaggaa
    25021 tacgacaacg gcacaatcgg gacttttttt gtgcttgaaa aggccttttt cggctataca
    25081 taggataatc tatgaggcga agcgaaaaaa tatgacggga aaatgaaata gaccgcttgt
    25141 ttaatcaccc gattatgata agatactatc ggtaactgtt aataaagatg gagtgagatt
    25201 cttgttacat cagttttcac gcaatgaatt agcgattgga aaagaaggtt taaatatttt
    25261 aaaaaacagc acggtcgccg ttttaggcgt cggcggggtc ggctctttcg ccgcggaagc
    25321 gctcgcccgt tctggtgtcg gcagaatcgt gatggtcgat aaagacgatg ttgacatcac
    25381 caatgtcaac cgtcagctgc cggctttact ttcaacggtc ggacagccga aagtggactt
    25441 aatgaaaacg agaatcgccg atattaatcc tgagtgtgat gtcatcgctt taaaaatgtt
    25501 ctataccgaa gagacgtatg aacagttttt tgcttatgaa ccggattatg taatcgacgc
    25561 gtcagacacg attcattata aaattcactt aatgaaagag tgcctgaagc gggacatcaa
    25621 catcatttca agcatgggag cggccaataa aacagatccg acaaggttcc aagtggccga
    25681 tatttcaaaa acccacaccg atccgattgc aaaagtcatc cggacgaggc ttcgcaagga
    25741 aggcattacg aaaggcatta aagtcgtctt ttctgacgaa agcccgatcg tgatccgcga
    25801 agacgtacgc caaatcgtcg gaaatgacga agcgaaaatc cgcaaagcgc agatgccgcc
    25861 gtcttcgaat gcttttgttc cgtcagtcgc aggcttgatc atgggcggcc atgtgatcat
    25921 ggagcttttg aaagatatcc cgatcaaaag ggtgaaagat aagtaataca aaaatgacgg
    25981 caacggtgct gtcatccttt aaagctcagt gtaataataa acagcctgtt ccccatatga
    26041 aaatggaaca ggctgtttat tatttttgtt tcatcagctt gtcatatact tgtttcagcg
    26101 cgagctcaaa ttttcctgtc tgcttcggct gatagtaaac tttgtttttc agcggatcag
    26161 gcaggtactg ctgtttgacc cagccgttct cgtaattgtg cggatatttg tattcgacgc
    26221 ctctgccaag ctctgcggct cctttataat gggcgtcttt taaatggttc ggcacatcgc
    26281 cgatctttcc ggagcggacg tctgacagcg cttcgtcaac cgcaaggatc gccgagtttg
    26341 atttaggaga caggcaaagc tcgatcacgg cgttggcgag cggaatcctt gcctccggaa
    26401 atccgattcg ttccgccgtt tgaatagctt gaagcgttct tcctccagcc tgcggactcg
    26461 ccaggccgat atcttcatag gcgataacaa gcagcctccg tgcaaggctt tccaaatccc
    26521 ccgcttcaat gagccttgcc agataatgaa gtgccgcatt gacatcagag cctctgatcg
    26581 atttttggaa agcggaaatg acatcataat gcgcgtctcc atctttgtcg tggacaaagc
    26641 tttttttctg caggcattct tctgcgattt ccaatgtaat gcggatggtt ccttcgctgt
    26701 tttcctttgt ggacaatacg gcaagctcga gcgcattcaa agcggagcgg acatcgccgc
    26761 cgcagccgcg ggccatatgg tcaagggctt catcgtcgag ggcaacatca tacgaaccga
    26821 ggcctctgtg ttcatcctca agcgcccgtt taatggccgc tttgatttgt tcagagtcta
    26881 atggctgcag ctcgaaaatc tgcgttctgc ttctgatcgc cggattgatc gcatggtacg
    26941 ggttggctgt cgtcgccccg atcataataa tcatgccgtt ttccaaatac ggaaggagaa
    27001 agtcctgctt gcctttgtca agccggtgca cttcatcaag gattaagatg acctgccccg
    27061 acattttggc ttcggcggca acggcttcca tgtccttttt attattgatg acagcgttca
    27121 gttttcggaa agcgatgctt gtgctgccgg caatcgccgt ggcgatcgac gttttgccga
    27181 tgcccggggg gccgtacaga atcatcgatg agaggtgttt ggcctgcacc atccgatgaa
    27241 tgatctttcc ttctccgacc agatgatcct ggccgagaac ctcttcgatt tttgtagggc
    27301 gcattcgaaa tgcgagtggt ttcatgattg atctctcccg aatgtattct ttttatagag
    27361 taacggaaaa aagacgatta gaaaagaaat gaatatggca agctgaatat agggccgaaa
    27421 atgaaagttt atataaagtg tgctataata acctgtaatc tatcagaagg gcaaggctgg
    27481 aaccttgcct taaccgagtt tttaatatat aacagatgct taaaaaccaa cagccggctt
    27541 gcaccggtaa tttcatttgg agaacggctt atgccttgtt aggatgtgct gggcgcctcc
    27601 tgcgtccgaa cgggactcgg ctgcgtgctt tttcctcctt cgaggaacgc cgagtgcttc
    27661 gtcttggtga gaaaggagac tcggctaaag gctttcgcgt cctgcgagga acgccgagta
    27721 gctttgtcct ggtgagaaag gagactcggc taagagcttt cgcgtcctgc gaaaaacgcc
    27781 gagtaccttc gtcctgaagg catgatttat tataggttag aggtgtttat tttgaaaata
    27841 tcaactaaag gcagatacgg gctgacgatt atgattgagc ttgctaaaaa gcatggggaa
    27901 ggcccgactt ctttgaaaag tattgctcag acaaacgatt tatcggaaca ttatttggaa
    27961 cagcttgttt cacctttgcg gaacgcaggg cttgtgaaaa gcatccgcgg cgcgtacggc
    28021 ggctatattc tgggtgacga gcctgaggcg attacggcgg gcgatatcat tcgcgttctg
    28081 gaaggaccga tcagcccggt ggaagtactt gaaaatgagg agccggcaaa gcgcgagctg
    28141 tggatcaaga ttcgcgacgc tgtcaaggaa gtgctggact ccacgacgct tgaagacttg
    28201 gccagctata cagagggcga gcaagaagcg tatatgtttt acatttaaga ttgaggtgta
    28261 atgttaggat ggaacggatt tacttagacc atgcagcgac ttctccgact gacccacggg
    28321 tagtggaaaa aatgctgcct tacttaacgg aaaacttcgg aaacccttca agcattcatt
    28381 cctttgggag ggagagccga aaatggcttg acggcacgag ggagatgatc gctcgggaaa
    28441 tcggagcgca tcccaatgaa atcgttttta cgagcggggg aaccgaagcc gacaatatgg
    28501 cgattctcgg aaccgcactg gcgagagagc agcagggccg ccacatcatc acgacaaaga
    28561 tcgagcacca cgccgttctg catacgtgca acaggcttga agaaatggga tttgacgtca
    28621 catatcttga tgtcgacgaa agcggaagaa tctccgctga gcaggtgaaa gacgcgctgc
    28681 gggacgatac catcctggtg acggtaatgt atggaaacaa tgaagtggga acgattcagc
    28741 cgatagatga gatcggcgat ctgctaaaag accatcgggc gctgtttcat acagatgcgg
    28801 tacaagcctt cggctttttg ccgattgatg tgcaaaaaag ccgcatcgat atgatgtcag
    28861 tctccggaca taaactgaac gggccgaagg ggacaggctt cttatacgtc aacgaaaagg
    28921 tgaagctcag ccagctgctt ttcggaggag agcaggaacg caaacgtcgg gcgggaacgg
    28981 aaaatgtccc gggaatcgcg ggactcggtg aagccgtttt gctgtcaggt caggaaagag
    29041 aagaaaaatc ggcgctttac cgccggttta aagacatcgt cattcgtacg ctggaagcag
    29101 atggcgtctc cttcgatgtg aacggcagca gagagcacag cctgccgcat attttaaatc
    29161 tgtattttcc gggagtatct gttgaatcgc tgctcgttaa tctcgatatg gcgggaattg
    29221 cagtatcgag cggatcggcg tgcacggccg gatctgtgct tccgtctcat gttctctccg
    29281 ccatgtttgg cgaggaagat gaccggctga cgtcatccat acggatcagc ttcggctttg
    29341 gcaatacaga ggagcaggtg gagcgggccg cgaaagaact tgcggcaatt gttcagcgcc
    29401 tgtcataagt gtcgggaagc gacgctccga gctaaagatt cgcatcttgc ccgaaaatga
    29461 tgatatgatc tgaaaggaca agtttttgaa ttgatttatt ggagttgatg aaaatgacga
    29521 agcggcctga agatacacgg gtggtcgtcg gaatgtccgg aggcgttgat tcctctgtgg
    29581 cggctttgct tttgaaagag cagggctatg atgtcatcgg aatttttatg aaaaactggg
    29641 atgacacaga tgagaacggt ttttgcacag cgacggaaga ttacgaagat gttataaagg
    29701 tatgtaatca aatcggaatt ccgtactatg cggtaaattt tgaaaagcag tattgggaaa
    29761 aggtttttca atatttcctt gatgaatata aagcgggcag aacgccgaac ccggatgtga
    29821 tgtgcaacaa agagattaaa tttaaagcct ttttggagca cgctttgtcg cttggagccg
    29881 attatttggc caccggccac tatgcgcggg tcgaccgtac ggacgggcgt gttaaaatgc
    29941 tcagagggct ggacgaaaat aaagatcaga cctattttct taaccagctg acagaagagc
    30001 agttaagcaa agtgctgttt ccgatcggcg agcttcaaaa aagccgcgtc agggaaatcg
    30061 caaaagaagc ggggcttgcg acagctgcca aaaaagacag cacaggcatc tgctttatcg
    30121 gagaacggaa cttcaaaacg tttctcagcc agtaccttcc agcacagccg ggagatatgc
    30181 ggacgatgga aggcgaattc aaaggccgcc acgacggttt aatgtactat acgatcggac
    30241 aaaggcacgg cctcggcatc gggggaagcg gagacccttg gttcgtcgtc ggaaaagacc
    30301 ttgaaaaaaa catcttgtat gttgaccaag gattcgacaa tccgcttctt ttctccgata
    30361 agatcacggc gacaaacgta agctttgtgc atgacggcgt cttcggcggc gaagacgagc
    30421 tcgcctgcac ggccaaattc cgctatcgcc aagccgatca cgaagtcact gtcagaatga
    30481 ccgggacaga tgaagcagag gtcgtcttta aagagccggt ccgcgccgtt acgccgggac
    30541 aagcggttgt cttttacaga ggtgaagaat gcctaggcgg cggaacgatt gatgatgtgt
    30601 ttaaagacgg acaacaactt tggtatgtat aaaaccgggg ctctggataa caccccggag
    30661 cttctcgaac ggctgccggc aatgtcggcg gcctttttaa aatagttcgt gaaagggaga
    30721 gggcttttgg attacaatca aattggaata gatgctatgc aaaaaggcga ctttgaaaaa
    30781 gccgcagaag cctttacaaa ggcaattgat gaaaacagcg gcgatccggt gccttatatc
    30841 aactttgcca atctgctttc ggcagtcggg gaactggaca gggcgcttaa gttttacgac
    30901 cgggcggctg ctttggacga gaaagcggga gcagcttatt atggagccgg gaatgtctat
    30961 gtcatgaaag aacggtatca agaagcgaag gacatgtttg aaaaagcgca tcggacgggc
    31021 atggaaaaca gcgacttata ttatatgctc gggacgacgc ttgtgaagct tgagcagccg
    31081 aagctcgcga tgccgtattt gcaaagggcc gctgagctga acgatatgga tgtcgaagcc
    31141 cgttttcaat acgcgatgtg ccttgccaat gaagggatgc tggacgaagc gatcacggag
    31201 ttttcaaatg taacagagcg cgatccgtcc catgcagatg ctttttataa tttaggcgtt
    31261 gcctatgcgt ttaaggaaga tcgggaaacc gcgcttgcca tgctgaacaa ggcgctggac
    31321 attcagccgg accatatgct cagcattcgc gccaagcagc ttttggaaga agcttgattg
    31381 atcaagggcc gtcataacgg attttgaatg gagaggggga gaacagtgat gcagcgccat
    31441 aacccggacc aaattgaaat ggaagaagct tcatttgtaa aaggaacggt tgcggctgtc
    31501 atttatcata atgaaacaaa cctgtatacc gtattaaaag taaaagtgga agaaacatcg
    31561 gagtcttttg aagacaaaac cgtttctgtc acgggttact ttcctttgat ccatgaagac
    31621 gatatctaca ctttttacgg aaaaaccgcc tcccatccga aatttggcct gcaatttcaa
    31681 gcggatcatt ttaaaaaaga agtgccgaca acaaaagaag gtgtgatcca atacttggcc
    31741 agcgatttat ttgaaggaat cggcaaaaaa acggccgagg aaattgttaa taagcttggg
    31801 gaaggtgcga tcaacaaaat tttaagcgac ggcaccgtcc tgtatgatgt tccgaagctc
    31861 tccaaaaaaa aggcggataa gcttgccgct gccctgcagc agcatcaggg gctcgaacag
    31921 attatgatct ccttgagcga attcggcttc ggcccccagc tgtccatgaa aatttatcag
    31981 gcgtatgaag cggaaacgct tgataaaatc cgcgaaaatc cgtaccagct tgtcaaggat
    32041 gtcgaaggaa tcggctttat caaggcggac gaactgggcg gcagaatggg gatctcaggc
    32101 aaacatgaag agcggatcaa ggcggcgatt ttatacacgg ttgaagcgac atgccttcaa
    32161 gaagggcata catacataga cacgagacag ctcatcatcg agacgcaaaa actgttaaac
    32221 cagtctgcag gtgatgaaaa agtaaccgag atggatgtgg cggacgcgat catttcttta
    32281 ggggagcaaa aagagctgtt cattgaagat gaaaggtgtt attatccgtc cctttactac
    32341 gctgaacaaa gctttgccaa aagggtgcag aaaatcgccg gacagaccga atacgatgac
    32401 cagtttcccg aatcggaatt cctgctcgct ttaggggagc ttgaagaacg gatgaaagtg
    32461 cagtacgcgc caagtcaaaa agaagcgatt caaaaagcgc tgatgtcgcc gatgctgctt
    32521 ttgacaggcg gaccgggaac cgggaaaacg accgtcatta ggggaatcgt cgagttgtac
    32581 agcgagctgc acggcttaag cttaaatccg gctgattaca aaaaggatga aacgtttccg
    32641 tttgtgctca cagcaccgac cggccgggcc gctaagcgga tgagcgagtc gaccgggttg
    32701 ccggccgtaa cgattcacag gcttctcggc tggaatggag ccgaaggatt tacgcacgat
    32761 gaagacaatc cgattgacgg acggctgctc atcattgatg aaacgagcat gcttgatata
    32821 tggctcgcca accaattgtt caaggcgatt cccgaccgga ttcaggtcat catggtcgga
    32881 gatgaagacc agcttccgtc cgtcggtccc ggacaggtgc tgagggatct tttggcatcg
    32941 aatgtcattc cttctgtcag attaaccgat atttacaggc aggctgaagg ctcttccatc
    33001 gttgaactgg cgcatgaaat gaaacaagga aagcttcctg aaaacttgac cgcgccgaca
    33061 aaagaccgtt ctttcattcg ctgccgccag cagcagatta aagaagtcgt cgaaaaagtc
    33121 gtcaaaaacg cgctgcaaaa agggtattcg gccagggata ttcagatttt ggctccgatg
    33181 tacaggggag cagccggtat caacgagtta aacgcgcttt tgcagggcat cctgaatccc
    33241 ccgaagccga aaggcaggga aatgaagtac ggcgatgtcg tgtaccgtac cggggataaa
    33301 gtgcttcagc tcgtcaacca gccggaacac aacgtgttta acggtgatat gggtgagatc
    33361 gtctcgattt tttatgcaaa agaaaatacg gaaaaagaag atatggccgt cgtctctttc
    33421 gacgggaatg aaatcacctt tacaaaaaaa gattttaacc aatttacgca cgcctattgc
    33481 tgttcaatcc acaaatcgca gggcagcgaa tttccgatcg tcatccttcc ggtcgtcaaa
    33541 agctattacc gcatgctgag aaggaacttg ctttacacgg ccatcacaag aagcaagaaa
    33601 ttcctgattt tgtgcgggga agaagaggcc cttgaatggg gcgtgaaaaa taaggaatca
    33661 tcggaaaggc agacatcgct taaaagaagg cttcagcagg cggcgcatga agaggatgaa
    33721 gagctcatgg cgctgcaaaa agagctgcct tttagcgtct atgacgccaa tatcgggatg
    33781 gaaggcatta caccttttga ttttatggaa aaggaagcag aataagtgtt tttcatggaa
    33841 tccatttcat cgtatgagtc gcgtcgcaac agcagatcat aagaatgttc gtaaaaaggt
    33901 ggttgatcac actttgagaa catgcaatga gctggaagga ctcaatgttt acgacagaca
    33961 atcttctctc ccgcttgggg tggtaacaga tatctgtttt tccaatgaag ggacatgtct
    34021 cggattgatt atggaagaga agcggcgctt ttacaatccc cgttcgcttc ttccgcttcc
    34081 cgctgtcacc gaaatcggac gtgacagcgt atatgttgat ttcaccgaat tcaagccgat
    34141 gcaaattccg aagcagagtc tttcttatga ccagatgaaa caaaaaatgg tcaaaaacgg
    34201 agcaggagat acgctgggca tgctggaaga tgtatacttt tcttccgaca cgggcataat
    34261 cgtagcatat gaactatcag acggtttttt tgccgatttg tcaggcgaca aaaagcagat
    34321 tcactcatct ggggaaccgc ttgaagtagg cagaagcaca atcgtcttga acgaataaga
    34381 ggtgtgtgtt caaatgctcg tttgcccgaa ttgcaaaagc aaaaacatcg gcaaaatcgg
    34441 tgtaaatcaa tattactgct ggggatgctt tattgagctg accctttcaa aaggaaaaat
    34501 ttcgactcat caagtcgaag aggacggaac attgagcagc ctggacgatc tgttttcaga
    34561 tgacgaacga acgattaacc tttgaatgga ggttagaaag ttgaatcgta caatgacttc
    34621 tctcatttct ttaggagccg gggctttgat gtactacatg gcgtctcaga acgatatgat
    34681 gaacaagcga aacatgagaa agctgagaag acgcgtcatg aaaatgtttt aagcagaagg
    34741 gataccctta aaaagggtgt cccttttttc ttcgggaata attacaagca gaaatcaaaa
    34801 gctaacaagg ggtgaaaaaa atgctgaaaa aaccgctgca gcttttaatg tgggtctcga
    34861 tcttcatgct tttgctatta accgtctata tctttttgca gctgagaatg atttgggagc
    34921 ctgtctgcgt gctgctgaag tcgattctga tcccgcttgt aattgcggtt tttatcacct
    34981 atctgctttt gcctgtcgtt gaaaagatac accgggctgg cgtgccgaga acattgagta
    35041 ttttgctgat ttatgttctg ttttttgccg gtctcggcta cgccttttac aaaggggtgc
    35101 cgatcctcat taaacagctg acagagctat cagagggaat tccgtttctt gccgcatctt
    35161 acgaaagcat gctggatcag ctgcatcatc atacagacgg ctggcccgac ggcatgcacg
    35221 acaggatcga caggttcgtc aatcagacgg aggaattcgt agcaagctgg gtggaacgga
    35281 cgatcagaag catccggttc gtttttgatt atatgctcgt ggcggcgatt attccttttt
    35341 tagtattcta catggtgaaa gatattgata cgatgaagaa ggcggtatgg tatttgacgc
    35401 cttcttcatg gaggtcgaga ggcagcgaat tcatccgcga tgtcgatgat tctcttggag
    35461 actacatcag aggccagctt tttgtctgtc ttgtcatcgg cttgggagcg agcctgtcat
    35521 tttggttttt tgacctgccc tatccgctga tcctcggcct tgtcatcggc gcgacaaatg
    35581 tcatcccgta tttcggtccc gtcatcggcg cgattcccgc cgttatggta gctgccgctt
    35641 tatcgacgag gctcgttttc gtggtgatca ttacgatttt ggtgctgcag tttatcgaag
    35701 gcaatattct cggccctctt gtcgtcggca aaagcctgca tatgcatccc gtcgtcatta
    35761 tgcttggatt gctggcgggc ggggagcttg ccggcatcat cggcatgatt ctggctgtgc
    35821 ctgtcatggc cgttatcaaa gtgatgctcg tccatttttt agcggcaaga aaagcgtgag
    35881 cggcagaagt ttgacataac ggcttccgtt gtctataatt tcgaaataga catacatacg
    35941 tatctcgatt gacggatccg agtatactga agccctgttt tatagagaga agctccattg
    36001 cggtgaaaga gctttaacag aagatcagta gaagctaatc ctgagtgcag gcgaaaacct
    36061 gccgtcttca tccggcgtta ttcggatatc aaggtgatgg gcgttttgtt acgcccataa
    36121 tcagggtggt accgcgagag gagctctcgt ccctgtgtaa acgttgtttg catagggcgg
    36181 gggcttttta atttgcatgt gcatcattta aaggaggaaa aaaataatga agacattgac
    36241 atccgcacaa gtgcgccaaa tgtttttaga tttttttaaa gaaaaagggc atgccgttga
    36301 accgagcgcc tctcttattc cgcatgaaga tccctccctg ctttggatca acagcggagt
    36361 tgcgacgctg aaaaaatatt ttgacggacg ggttgtgccg gagaatccgc gcatctgcaa
    36421 cgctcaaaaa tcaatcagga cgaacgatat tgaaaatgtc gggaaaacag cccgccacca
    36481 tacgttcttt gaaatgctcg ggaacttttc gatcggcgat tatttcaaag aagaagcgat
    36541 cgagtgggca tgggaatttt taaccgatca aaaatggatc ggcttcgatc ccgaacggct
    36601 gtcagtcacg gtccatccgg aagatgacga agcgtatgaa ttatggtcaa aaaaaatcgg
    36661 cgttcctgag gaacggatca tcagactgga aggaaacttc tgggatatcg gcgaaggccc
    36721 gagcggaccg aataccgaaa ttttctatga ccgcggtgaa gattatggaa atgacccgtc
    36781 tgatccggaa ctttacccgg gtggggagaa cgagcgttac cttgaagtat ggaatcttgt
    36841 gttctccgag ttcaaccaca atcctgacgg aacatacaca ccgcttccga agaaaaacat
    36901 cgatacgggg atgggccttg aacggatggt atctgttatt caagatgcca agacgaacta
    36961 tgatacggat ttgtttatgc cgatcatcaa ggcgacagaa gccatttcag gagaaaagta
    37021 cggcacatct gctgaaaaag atacggcatt taaggttgtg gctgaccata ttcgaacggc
    37081 tgcgtttgcg gtcggcgacg gagcgtttcc gtcaaacgag gggcgcggct atgtcatcag
    37141 aaggctgctt cgccgcgctg tccgctatgc gaagtccatc aatatcaacc gtccgtttat
    37201 gtatgagctc gtgccggtag ttgccgacat catggccgca ttctacggcg aagtcaaaga
    37261 aaaagcggac tttatcgcga aagtcatcaa aacagaggaa gaacgcttcc atgaaacatt
    37321 gcacgagggc ttggcgattc tctcagaagt gattcaaaag gaaaaagcaa aaggaaaccg
    37381 catcatttcc ggggaagatg tctttaaact gtatgatacg tatggattcc ctgttgaact
    37441 gaccgaagaa tacgccgaag atgaaggcat ggaagtcgat catgacggat ttgagcgcga
    37501 gatggacaag cagcgcgaac gggcccggca ggcgcgccag gacgtcggca gcatgcaggt
    37561 tcaaggcggc gctctccgcg atatcatgac aaaaagcgaa ttcatcggct attccgatat
    37621 caaaacggaa acgaaaatcg ccgagcttct tcaagacggg gaacttgccg acctcgttca
    37681 agaaggcaag aaagttcagt ttatcctgga aaaaaccccg ttctatgctg aaagcggcgg
    37741 acaaatcggt gatagaggct gggttaaaag cggggatgcc gcgattcgcg tcacagacgt
    37801 taaaaaagcg ccgaacggcc agaacctgca tgaagggatc gtggaaagcg gcgcaattaa
    37861 aagaggcatg agcgtaaccg cagaagtcac ggagcggctc agaaaagaca tcgtcaaaaa
    37921 ccataccgcg acacatttgc ttcatcaggc gctgaaagat gtgctcggta cgcatgtcaa
    37981 ccaggcaggc tcgctagtca ctgacagccg tctgcgcttt gacttctctc actttggaca
    38041 ggtgactaag gaagaactcg aacaaataga aacaaaagtg aacgagaaaa tttgggcatc
    38101 gattcctgtg caaatcgact taaaaccgat tgatgaagcg aaagcgatgg gagccatggc
    38161 gctgtttggc gaaaaatacg gagacatcgt ccgcgtcgtt caagtcggcg actacagcat
    38221 cgagctgtgc ggaggctgcc acgtgagaaa cacggctgaa atcggtctct ttaagatcgt
    38281 gtccgaatca ggcatcgggg ctggcacccg cagaatcgaa gcggtaactg ggcagggcgc
    38341 ttatgaagag atgaacgcca aactggagct tctcgagcag gcggcagaag tcctgaaaac
    38401 caatgtgaag gaagtgccga aacggatcga agcgctccag tctgatctga aagaagctca
    38461 gagagaaaac gaatctttat tggcgaaact gggaaataaa gaagccggag agattttaga
    38521 aaaagtaaaa gaaattgacg gaatcaaact gctcgcagaa aaagtgaatg ccaaagatat
    38581 gaatcacctg cgcacaatgg ttgacgatct gaaggcgaaa ctgggctcag ccgtcatcgt
    38641 tctcggggcg gttcaaaacg aaaaagtgaa tatttccgcc ggagttacaa aagatttaat
    38701 agagcggggt ttccacgcag gcaagcttgt caagcaagtc gcagaagcat gcggaggcgg
    38761 cggaggcggc cgtccagaca tggcgcaggc gggaggaaaa cagcctgagc ggcttgctga
    38821 agcattagca tctgcggaag aatgggtaaa atccgtttta taaatagccg ttgtggtgta
    38881 gaatggtgat tagaaggtaa tcaggctgaa actttgcctg cgaatttggg aaagaggtgc
    38941 aaaacggtga gctcatttga taagacgatg aaatttaact tttccgacga ttcgatggaa
    39001 accaatgtaa atgaagtgct gataaccgtc catgatgcgc ttcaggaaaa aggctacaac
    39061 ccgatcaacc aaattgtcgg atacctgcta tcaggagatc ccgcttacat tccaaggcat
    39121 cgagatgcac gtaacctgat tcggaaaata gaaagagacg agataatcga agaattggtt
    39181 aaatcgtact tagaacagca taaagaggcg taaacaagca tgcgaatatt aggtctggat
    39241 ttaggttcga aaacgctcgg cgtagcgttg agcgatgaaa tgggctggac ggctcaaggg
    39301 atagaaacga ttaaaatcga cgaggcgggc ggtgactacg gcttgaaccg cctcgccgaa
    39361 ttgacgaaag actatgtcat tgacaagatt gtactcggtt ttcccaaaaa catgaatgga
    39421 accgtcggcc cgagggggga ggcgagccag aagttcgcgg aagtgcttga agaaacgttt
    39481 caagttcccg tcgtgctttg ggacgagcgc ctctcgacaa tggcggccga aagaatgctg
    39541 atttcagcag atgtaagcag gcagaaaaga aaaaaagtaa tagataaaat ggcggccgtg
    39601 atgatccttc aaggatatct cgacagccta aactcatgag gtgaataaga tggaacacgg
    39661 agaaaaaaac attacgattg tagacgacaa aggaaacgaa cagctgtgtg aagtgctctt
    39721 cacatttgac agcgatcagt ttaacaagtc atacgtgctt tattatccgg ttgaagcaca
    39781 ggatgaggaa gagatcgaga tccatgcttc aagcttcgta ccgaatgaag ccggagaaga
    39841 cggcgaactg atgccgattg aaacagaaga agagtgggat atgatcgaag agacgctgaa
    39901 cacgttttta gcggatgaag acgaagaaga ataaagcagc ggctgaaccg cttgacaaaa
    39961 tcctaaaact taaaccgttt taggattttg tcatttttta aatgggcatc tgcaatcatt
    40021 tgcgccctgc tgccgacagg cggctttttt tattaaaaca ttttgtaata aattgccgaa
    40081 tgataacgaa tcatgtagta tataccatgg gaggagagga ggacaccaat gtttgaagat
    40141 cagacaaaga aaccgtttat aaaaagactc cttaaacata aaataaagtt ttggctgact
    40201 gtggtcgcgg ttctgctgat tttaaccgca ggcgctgttt cgctctacgt caaatcgggg
    40261 ctcgaaccgg tcgataaaaa taatgcaaaa acggtcagcg tctatattcc ggaaggatcg
    40321 accgttacgt ccatcgccgc caaactgaaa aaagaggacc taattaaaaa cgaaaaagta
    40381 tttatcgctt atgtgaaatt taaaaatgcc tccggctttc aagcggggaa ctttcagctc
    40441 agccagtcga tggatgcggc cggcatggtc aaaaagctga cgagcgcttc gcatgtaccg
    40501 gcatttaaaa ttaccgttcc tgaaggaaga cagctccagg aaatcgcagc tatcatcgcc
    40561 ggacaaacca actactcggc agcggacatt atgaaaaagc tggatgaccg cgaattcatc
    40621 agccgattaa aacagaagta tccgaaactg atcaccgacg acgtgctaaa caagaatatc
    40681 aagcatccgc ttgaaggata cctgtatcct gcgacatatc cgttttacga ccctgagacg
    40741 aagctggacg caatcatcga agcgatgatc aaacaaacag atcagctggc tgaaaagtat
    40801 gaaaagcaga tgaaagacaa aaagatgtcc gtccacaaag ccttgacgat ggcttcgtta
    40861 attgaagaag aagctaccga aaaagcggac cggcacaaaa tctcaagcgt cttttacaac
    40921 cgcatcagca aaaacatgcc attgcaaacg gatccgaccg ttttatacgc gcttggggag
    40981 cataaaaacc gtgtcatgta caaagacctt gaagcggatt ccccgtataa tacgtacaaa
    41041 catgccggtc taccgcctgg gccgattgct aacgcgggag agagctcctg ggaagcggca
    41101 ttaaatccgg agcaaacaga ctatgtttat ttccttgcaa agaaaaatgg ggaagtcgtc
    41161 tttacaaaaa cgcttgaaga acacaataaa gcaaaagcaa aatacattac gaacacgcag
    41221 gacgaggaaa aaggagagta aaaattactc tccttttatt cgcaaataca aaggttttat
    41281 gataaaatat atcgggttgt ttattgagaa aagacagtcg actgctttag gagagtgctg
    41341 cacatctgac ctaaggctct tttttatgaa agggaggcca tctgcccgtg aagattggac
    41401 acgaagaatt gaccggctat cttgaaaagc tgctgaagca aaggccggct gaaattatga
    41461 aactggaggc ctatgccgaa aagcatggcg tgcccattat ggaaccgaca ggaatcgaag
    41521 tgctcctgca gcttctttca ctcaaaaatc cgaaaaaaat tcttgaaatc ggtaccgcca
    41581 tcggttattc ggcgattcgg atggcacttg cccttcccga agctgaaatc tttacgatcg
    41641 agcgcgatga agacaggtat cgggaagcgt tgaaaaacat ccggtcattc cagcttgaaa
    41701 acagaattca cgtgttcttc ggcgatgcgc tcagcgaatc ggacgccgtt caatcgatgg
    41761 ctccttatga tgcgcttttt atcgatgccg caaaaggcca gtatcagaag tttttcagta
    41821 tatatgaaaa aatgctcgcc gatgacggca tcatttttac tgacaatgtc cttttcaaag
    41881 gccttgtcgc atcagattac aatcagatcg aaaacaagcg catcaaaaag cttgtatcga
    41941 aaatagatca ttacaatcat tggctgatgg agcatcctga ctaccacacg gcgatcctgc
    42001 ctgtgggcga cggattggcc gtcagtcaaa aaagaggtga acggatatga aaaagcctga
    42061 actgcttgtg acgccgacgg ctgtttcgga tattaagcct ttggcagagg cgggcgccga
    42121 tgcgtttatc atcggtgaac aaaggttcgg tctgcgttta gccggggagt tttccagaga
    42181 ggaagtaaaa gaagccatca ttcaggctca tcaaaaaggc gcaaaagtat atgttgccgt
    42241 gaatgcgatt tttcacaatg accgggttcc agaactgaat gactaccttt ctttcttggc
    42301 agaggcaggc gccgatgcgg ttgtcttcgg cgatcccgct gtacttatgg ctgcacggga
    42361 atcagcgccg aatatgaaac ttcactggaa tacggaaacg accgcaacca accattattc
    42421 ctgcaactat tgggggcgaa agggcgcgaa gcgcgcggtg ctcgcaagag agctcaacat
    42481 ggacagcatc gttgagatta aagagaaagc agaagtcgag atcgaaattc aggttcacgg
    42541 catgacatgt atgttccagt caaagcgctc cctgatcggc aactattttg aataccaggg
    42601 aaaagtcatg gatatcgaag gaaagaaaaa agaaaaaggc atgtatcttc atgataaaga
    42661 acgcggtaac aaatatccga ttttcgaaga cgaaaacggc acgcacatca tgagtccgaa
    42721 tgacgtctgc atcattgatg agcttgagga tttaatcgat gccggcgtcg attcatttaa
    42781 aattgaaggg attttaaaat cggtcgaata catgactgag gtaacggcca tgtaccgcga
    42841 agccatcgac ctttgcatcg cagacagaga agcatacgaa gacaagaaag aagaatggat
    42901 cgagcggatt gaacagctgc agcctgcaaa ccgtagcatc gataccggat tctttttcaa
    42961 agaaacagta tactaaaagg agtgatagcc atgtctgcag taaaagataa aatttccaaa
    43021 atcgttgatg gaaaacgcgt cattacgaaa aagccagaac ttcttgctcc ggcgggaaat
    43081 ttggaaaaac tgaaaatcgc tgtccactat ggcgcagacg ctgtatttat cggcggacgt
    43141 gaatatggac tccgctcaaa cgcagataac ttttcaattg aagaaatggc tgaaggtgtg
    43201 gaatttgcga aaaaatacgg cgccagaatt tatgtgacga caaacatttt tgcgcatgaa
    43261 gaaaatatcg acgggctaga agactatttg cgcgaccttg agggagcagg cgtgtcaggc
    43321 attatcgtcg ctgatcccct gatcattgaa acatgccgca gggtcgcgcc gaagctggaa
    43381 gtgcatttga gcacccagca gtccctttca aactggaaag ccgttcagtt ctggaaggaa
    43441 gaaggccttg agcgggtcgt gctcgcacgc gaaacgagcg cacttgagat cagagaaatg
    43501 aaagaaaaag tggatattga aatcgaaaca ttcatacatg gtgcgatgtg catcgcttat
    43561 tccggccgct gcgtgctcag caaccatatg acggccagag actctaaccg cggaggctgc
    43621 tgccagtcat gccgatggga ctatgatttg tatcagacgg acggggcgaa tgcactgccg
    43681 ctatatgaag aaggcgatgc accgtttgcg atgagcccga aagatctgaa gctgatcgaa
    43741 tcgattccgc aaatgattga aatgggtatt gacagcctga aaatcgaagg ccggatgaaa
    43801 tcgatccact acattgcgac agtcgtcagt gtgtacagaa aagtgatcga ttcttattgc
    43861 gctgaccctg aaaatttcgt catcaaagaa gaatggctga aagaactgga caaatgcgcc
    43921 aatagagaca cggcgcctgc tttctttgaa ggaacccccg gatatgaaga gcagatgttc
    43981 ggcgttcacg gcaaaaagac aacatacgac tttgccggac ttgtccttga ttatgatgaa
    44041 gagacaaaaa tggtcacgct ccagcagcgg aacttcttta aaaccggaga tgaagtcgaa
    44101 tttttcggtc cggaaatcga aaatttcaca tgcaaaattg acacgatatg ggacgaaaaa
    44161 ggcaatgtgc ttgatgcagc ccgccatccc ctgcagatcg tcaaatttaa agtggacaac
    44221 aagatatatc ctagcaacat gatgagaaag gggcagtaat ggcatgggga aaaaaccggt
    44281 agttatcggc atagcgggag gctccggatc tggaaaaacg agcgtcacca gatccattta
    44341 tgaacagttt aaaggtcatt cgatcttgat gctggaacag gatttatatt ataaagatca
    44401 gagccatctg ccgtttgaag agcggctgaa cacgaactac gaccatccgc ttgcatttga
    44461 taatgactat ttgatcgagc atttaaacga attgcttgcc tacaagccga tcaaaaagcc
    44521 gatttacgat tacaagctgc atacgcgttc agaggaagtc gtgcacgtcg atccgaaaga
    44581 tgttattatt ttggaaggaa tccttgtcct cgaggatgaa aggctccgcg acttaatgga
    44641 catcaagctg tatgtcgata cggatgccga cctgcggatc atcagaagga tggtcagaga
    44701 cataaaagaa agaggacgtt cgatcgattc tgtcatcgag cagtacatct cagtcgtcag
    44761 accgatgcat aaccagtttg tcgaaccgac gaaacgctat gccgatatca ttattccgga
    44821 gggcggacaa aaccgcgtcg ccatcgacct gatggtaaca aaaatacaaa ctattcttga
    44881 acaaaacgcg attttataat aacatagcat agacaaacac aactctgacc atattatgta
    44941 tagaaattga agggttctca tcctgagccc ttctttaact gtataagcac catttaccgg
    45001 agccttccat ccggtttata tgatacttta caaatatggg agagaagaag gggacaaggg
    45061 ttgtcctcat tcttgtatat tcaagtctat acctcacata caagtgatga ggaaccaact
    45121 agaaggagtg aaggaacatg gcacaagaga aagtatttcc tatgacagaa acgggaaaga
    45181 aaaaactgga agaagaactt gagtatttga aaacggttaa acgtaaagaa gttgttgaac
    45241 gtattaaagt ggcaagaagc ttcggagacc tctccgaaaa ctccgaatac gattcagcaa
    45301 aagaagaaca agcttttgta gaagggcgca tcacaaccct tgacaatatg atccgcaacg
    45361 caaagatcat cgaagacgac ggtgcaaact cagatatcgt cggcctcgga aaaactgtta
    45421 catttacgga gcttcctgac ggtgaagaag aatcttatac cattgtgggc agcgcggaag
    45481 ccgatccgtt tgaaggaaaa atctcgaacg attccccaat cgcgaaaagc cttctcggca
    45541 aacaggtcgg ggacgaagtg accgttcaaa caccgggcgg cgaaatgctt gtaaagattg
    45601 tgaaaatttc ataaaatttg tttagcaaac gatgacctcg tccacaatgt ggatgaggtg
    45661 tttttattat gatatggcaa aagcgcatga agtgggtgtc gattatcatt tcggctgccc
    45721 tgttatttct gctgatcagg ctcgctgaaa ttcaactgtt ttttaccgaa tccttttcta
    45781 aacggaatgt gaacttaatc caggaaagcg tcaaacagcg cactgaggaa gttcggattt
    45841 cagacgggag aggatctttt ttagatcgga acggcgaaca tttgtccgtc agccaaaaac
    45901 cggccatcgt cttatttcct tttttaaaac atcagccatg gccggccgaa gaagcagccg
    45961 aaattttaaa catgacaaaa gatgagctcg agaataagct tgagcatgcg aaaaaacctg
    46021 tgattcttac aaaacatgaa ggagcgtcca tttcaaagac ggctctcgaa aaaatcaata
    46081 aactgaaata tcccggcgtt tacggcgtat acatagaaga aacagaaaag aacaggctgg
    46141 cttcgcatac gctcggtatg accaatcaag acccggacct tctccgacga aaatatcccg
    46201 ataaagaggg cctctccatc agcacgaaaa tcggcacctt cggcatggag cggacatttg
    46261 atgaattcct gctgcctgaa caagatacaa aactgttgta tcatgtggac ggattgggaa
    46321 accctttgtt cggtatggac gtcaaatata cggcagatgc aaatccgttt tacccgctgc
    46381 aagtcaaaac aacgatcgac aaaaaggttc agcgggcaat ggaagatgta ctggctgacc
    46441 atcagcttga taaaggcgga gcggttctga ttgacatcga gacgaacggc gtggcggcga
    46501 ttgcgagcaa gcccgatctc aacatggcat cgcaaaaaac aaggcaaaac tatatgctga
    46561 caccggtata tcccggctcg gtttttaaaa ccgtgattgc cgcggcagcg atcgaaaacg
    46621 gcatggacca tccgtcaaaa acctttaact gcaatttgaa cctgtacggt gaggccggag
    46681 aagacaaagg gaagctcagc ttggaagaca gttttgcgga aagctgcaac tacacgttta
    46741 caaatcttgc tgggcagctc gttgaaaaaa acagctccgt gatcgaagat accgccgcaa
    46801 agcttgggct gaccggacgg gtcggctggg aagggaagct gtatcatgaa gatgagttca
    46861 gacagtttca tcatgaaact gccggatcaa tctgggggga tgaaaaggac aaaaaagtca
    46921 aaaaagctgt agcccagacc gccatcggcc aaaaaaatgt gaagctgacc ccgttggaaa
    46981 tcgccaacat gatggcgacc attgcaagag gcggagagaa aaaacaagtc aagatcgcag
    47041 accagatcga atataaaaac ggcacattga tgacggcttt taaagatcac aagctccccg
    47101 gagagaaaat cgatcagtat accgcgcaaa agctgcagaa actgctcaga aaagtcgtca
    47161 cgtctgaaaa ggggacaggc cggcgcttca gagatcttcc gtacgaagta gcgggcaaat
    47221 cgggcacagc tcagacaggc cggacggcag atgacaaaaa atcgctctat cataaatggt
    47281 tcgcaggtta ttttccggcg gacaaaccga aatatgcgct cgtcgtcgtc catatggata
    47341 cgcctgatag caaggctgcg acaaatgccg tattttatga tattgttaaa aaagtatatg
    47401 aaattgaaaa gaaccagaca tagaagaatg cctcaggtga tgataaaata gaaagcgagg
    47461 caagagggaa aaaggagtgc aatgaacttg agcgaaacaa gggaatctcg ttttgaaaat
    47521 cgtgataagc gcaggaaagc gaatcttgtg cttaacattt taataggcat cgtattggta
    47581 ttaatcgttg tcgtcgccag cagtctgatg atgaacagcc caaaggagca ggcgcagcaa
    47641 gatgcttcga aaaacgattc tgaacagacg acagaagcac ctgcttccga caataagaaa
    47701 caaacgtctg acgaagatgt aaaagatgag gacaaaggaa aaagcgattc tgccgacaaa
    47761 gaagacagcg attccgactc ggacaaggat aaagattctg cttccgacga ggacaaatca
    47821 acatcaggtg atccgtttaa aggagccgaa gtgaaagaag gcggttcaag cgccaatgtt
    47881 gaaaaaacga tcatcaatcc tgactggaag cctgtcggca cacaacagag cggacagcat
    47941 accgcaacat atgattcgtc ttcacaagac tggaaagaaa tgcttgaagc catttcatat
    48001 gcgacagggg tttcccagga caacatgacg ttgatctggc tcggaaacaa cggcagcccg
    48061 caagatgcga aaggaaccat tcaggcgaag gacaccggcg tcaaatacca ggtagccatt
    48121 acttgggttg acggaaaagg ctggaagccg acaaaagttg aacagttgaa ataaagaaaa
    48181 aagcgtccgg ttttaacaac cgggcgcttt tttttatgat tcggctttaa aatgcacgac
    48241 tgcgctgtag tggatccgtc cgtcaatgac cgccgtctga tgggaaaccg aatggaccct
    48301 cagcaaaagc gcctggttgt tttcaatctg ctgactgatc tttttttcaa gctcctctaa
    48361 gctcagcgcc tcaaaaaact caattttatc tttgatcaga tcgagcccga agttcataaa
    48421 ccaatcctcc attcgtttca agtcattttt tattaaagca aagaagcgtc cgggtgacaa
    48481 gggaaatata accaagcctt ttttgtaccc aaaacgaatg acttgtggta ggataagaac
    48541 taatcaacca aataaatcat actatactta taggaattgt aaaaatagat ggagagtgac
    48601 gataaaatgg gaagagagtt cattccttta tttgagaact gggcaaattc ttatgatgat
    48661 acagtagttg gccacgatct tcagtacaaa gaagtgtttc gcaactacga cggcattctg
    48721 gatgatgtcg tcagccgctc cgggcataaa gttcttgaat tcggcgtcgg cactggcaat
    48781 ctgactgcaa aattgctggc agccggaaag ggagtcacag gtgtagaacc ttcaaaagca
    48841 atgagggaaa ttgccgaggc aaagctagcg gagactgcag tgatcgttga cggagacttt
    48901 ctcgactttc cggaaccgcc gttttctccc gacacgattg tcagttccta tgcgtttcac
    48961 cacctgacaa acgaagagaa acgggaggct gtgaagcgat atggaaaaat gctcggaaag
    49021 catggtaaaa tagtgtttgc tgataccgtc ttcaaggatc gggaagcctt ctctgccgct
    49081 gttaaaaaag cgaaggaaaa agggttcctg caattggcgg aagaccttga aacggaacat
    49141 tatccgacgc tttcggaaat ggaaatgatc tttacctcag aacaattcag gatcgccttt
    49201 caaaagcata atgattttgt ctgggtaatg gaagcggcaa aattgtaatt tgaagggaag
    49261 ttttaagata tgaaaatcgc agttatcgga gcaatggaag aagaagtcac gattttgcga
    49321 agcaagctcg aacagacgaa ccaagaagtc atcgcaaact gtgaatttac cagcggattt
    49381 tatgaaggaa aagaagtcgt acttttaaag tccggcatcg gcaaagtcaa tgcagccatg
    49441 agcacgacga ttctgctcga ccgctttaaa ccggacgttg tcatcaacac cggatcagcc
    49501 ggcggcttcc atcattcgct taatgtcgga gacatcgtca tctcgaccga agtccgccat
    49561 catgatgtcg atgtcacggc atttgattat gaatatggac aggttccgaa tctgccggcc
    49621 gcatacaagg ccgacagtac attgatccaa gcggcggaag ccgaagcgtc tgaactggga
    49681 cacattcagg ttgtcaaagg aacgattgca acaggcgact cctttatgag cgatcctgac
    49741 cgcgtggcat tcatccgcgg caagtttgca gatctttacg cggttgaaat ggaagcggct
    49801 gctgtcgcac aggtttccta tcaatttaat acgccgttcg ttgtcatcag ggcgctttca
    49861 gacatcgccg gaaaagagtc tgaaatttca tttgaccagt ttttggagca ggctgccaag
    49921 cattcgacag atcttgtgct ccgcatgatc aaaagaatca attaaaaaca ggggggagcc
    49981 ccccctctgt tttgcacctc ttgaaggagg aaggaacatg aatgtgatca aggacatcac
    50041 ccaattgatc ggtaaaacgc cgcttctgca gattttgaat tttcatatcc ccagcggtgt
    50101 taacatatat gcaaagcttg aaatgatgaa tccgggaggc agcattaaag accggctcgg
    50161 agaagtgatg attgctgaag ccgtcgattc gggaaagctg aaacccggtg gaacggttat
    50221 tgaggcgaca gcaggcaata cgggaatcgg ccttgccctc gccgccagaa agcacaggat
    50281 tagacccgtt ttttgcgtgc ccgagcattt cagcatggaa aaacagtcga tcatgaaagc
    50341 gctcggcgct cgaattgttc atacccccag aagtgccgga atgaagggtg cgattgaaaa
    50401 ggcacttgaa cttgagaagg agattcctga ttcttattgc attttgcagt ttaaaaaccc
    50461 agtaaatcca ttggcttact ataaaacgat cgccccggaa atatgggatg atctagaggg
    50521 ccggattgac gtcttcgtcg ccggtgcggg atcaggcggg acatttgcgg gaaccgccaa
    50581 gtttctaaaa gaaaaaaatc cgtccattaa aacggttatt gttgaacctg aaggctcgat
    50641 tttaaacgga ggagaaccgc acggacataa aaccgaagga atcggaatgg aattcattcc
    50701 ggaatatatg gacgaaagcc atttcgatga gatttacacc gtgcttgacg aagaggcgtt
    50761 ccggcttgta aaagaagccg ctgaaaagga agggcttctg atcggaagct catcaggcgc
    50821 cgcgttgttt gccgcgttga aagaagccga aaaagcgaaa gccggcacaa acattgtgac
    50881 aattttcccc gacagcagcg accgctattt aagcaaaaaa atttacgaag gaggaatata
    50941 agatgaagcc aaaaacgaaa atgatccacg gcggcattac aggagacgaa aaaacaggag
    51001 cggtatcggt tcctatttac caagtcagca cgtacaaaca gccgcgcgcc ggacagcata
    51061 caggatacga atattcccgg acgggaaatc cgacaagaac ggcgctcgaa tccttgatcg
    51121 cggatgttga aggcggtaaa gcaggctacg cgttcggctc tgggatggca gcgatcacag
    51181 cggtcatgat gctttttaaa agcggcgatc acatcgtgtt gacagatgat gtatacggcg
    51241 gcacataccg cgtgatgaca aaggtgatga atcgcatcgg cattgaagcg accttcagtg
    51301 atatgagcag cattgaagac atcgaaaaag cgatcaagcc gaatacaaaa gcgatttatg
    51361 ttgagacgcc gacaaatcct ttattgaaaa tcacggacat caagaaagcc gctgaaacag
    51421 cgaaaaagca cggcctgttg ctgattgtcg acaacacctt ctacacaccg tactttcaaa
    51481 acccaatctc gttgggagcc gatatcgtcc ttcacagcgc gacgaagtac ttgggcggac
    51541 acagcgatgt cgtcggcgga ctggttgtga cagcctcgaa ggaactcgca gaagagatcc
    51601 atttcattca aaattctaca ggcgggattc tcgggcctca ggattcctgg ctcttaatga
    51661 gggggatgaa aacccttggc ttgagaatgg aagcgcatga gcaaaatgcc aggaaaatcg
    51721 cagctttttt agatgatcat ccggccgtca aaaaggttta ttatccaggg ctgccgtccc
    51781 atccgggaca tgagcttgcc aagcggcaaa gcatgggctt cggcggcatg atctcgtttg
    51841 atatcggaaa agaagagaac gtggacattg tccttggccg tctgaaatgg tttacgattg
    51901 ccgaaagcct tggcgcggtt gaaagcctga tttcagtgcc ggcgcggatg actcacgctt
    51961 cgatcccgcg tgaacgccgg ctggagcttg gcattacaga cggattgatc cgcatttccg
    52021 ccggggtaga agatattgac gatctgttgg aagacttgca gcaagcgctg gccccgattt
    52081 cttaaaatgg ctgaatttac atgtctggtc atctgtcaat ctatgttatc ctgaatcata
    52141 tccattatga aacaaaagca ggtgatcatg acatgcagaa gaaaaaagtc aaatcgctga
    52201 tggaagacta taagcagttt gcttttacgc ttctcagcgt aagcgcattt ttatatatcg
    52261 gatcggtcat tcccggacaa ggtttggaaa ccggccaaaa gatgacaatg atgctcgcga
    52321 catgcggctt tttgggagga gccttctatt gtgtgaagcg ctcgcttaaa tataaaagac
    52381 aattagatga gatggaagaa tcgtaagcgg agagactcag agaggggctc tccgcttttt
    52441 ttgtttgatt aatccgtcca tttattaaaa aaacggttta caaacaggaa tttgatggat
    52501 atacttacaa agtaaacaaa aagcaaagga ggttgatgaa catgaaacca gcactgacta
    52561 catacattag actttgtgaa cgccaatatc atgattcatc aaacctgtgg gagagattgt
    52621 gcacttcctt aaccgatgct ttttcagcac agccggtccg ttaggaagtt aggcataatc
    52681 atacgctgct cctcccgcaa gataaagact cgattcgttt ttatctggcg gtttttgttt
    52741 gcgcccgcag gtttgtcaga taatctgcgg gctgtttttg tttttagcga acttgaaagg
    52801 aggtgagcga tgtgacaata aatctattct tcttaacact aaccattcag agacgattta
    52861 aaagtccgga agagtacgag cgagaatacg aaatcgaaca aatgtacaac gaaatgaaag
    52921 acctgcagct gaaatatctt tacatgaaca gccagcgcta gcttaaagcg cgaaaaaaaa
    52981 taaaggagga gatcaagatg atgcatagaa gggaactgtt ggcacattac actcgggaga
    53041 aggaccaggt ttagccgggg ctgaaacgag ttccgcatct ccgcttttct gcataatatg
    53101 aagcaagcaa ttcaatgaat gcgggtgaaa agcatgcaga aaaacggcag aatgcctttt
    53161 atcggccacg ggtatacatc aatgcctcat tctttcaagc acggatacgg taatccgtac
    53221 cggcgccaaa gaatggagat ggcgcgccaa ttcgggtatt ggccgcatta ttggtattat
    53281 tgagaaagag cagaaaacgt ttgttttctg ctctttttca tgtggacaaa ctgaatggca
    53341 aaataaaaag gggggattta aagcccccct cctgttcatt tagcagacgt aacaagcgcc
    53401 gatgataatt aacagaatga atagaaccac aacaagcgcg aatccgcctc catagccgta
    53461 tccgccgccg tatccgccag ggtagccacc ccagccgccg cagcatccgc cgccgtaacc
    53521 aaagcccata aatagcacca ccttttagtg aaaattccat atatactatg catgggtttg
    53581 agttgtggaa agggcggata gaccaattca ttaaaaaaac agttttctta aagcgaaaca
    53641 ttttcaaagc tgaagccgtc tagttatgga atgtaacaaa agaatgcagt tatttttgct
    53701 aatgctttta atattcggtt tattgaccga tatgattggt gaaaggcccg tttgaacgat
    53761 ttgcaacctg aaaaaccggg ctaattagtt agtaaagcag gtgttataac gtgtttgaac
    53821 aatggcttgg aaaacaattg tggagcccga gaggcatttt gtcgaaatgg gtcgcgtcat
    53881 atatggaaaa cggaaatcat gatataaacg aatggaccat caatttaatg gatgtctgtc
    53941 cgcatgagcg catccttgaa atcggaacgg gaagcggagc ggcgctttat cagatcgcgg
    54001 agatgcttga aagcggcaaa gcctgcggca tagatgcttc aaaaagcatg gtcaagcaag
    54061 ggatgcggcg aatccgtcat atgaaagaag aaggaaaagc cgaattgaag ctcggccatg
    54121 ccgaaaacat tccttatccg gaccgttctt ttcataaagt atattcagtc cacacccttt
    54181 atttttggac ggatttcaaa caagcattaa aagaaattta ccgtgtttta caggttgacg
    54241 gcacgctgtt tctcgccgtc catctggaag ggcaaatgaa aaaatcgaaa aaaacaaaag
    54301 gcttttcctt atactcagaa gagcaaatca agcaactgct tgaagaaagc catttcagag
    54361 acatcacggt acatatgaac gaaaatgact gctgcatttc tgcggtaaaa tcgtgagctt
    54421 tgtacgatca tccctttcat acgagaggga ttttttatgt ttgatagagt tgaaaccgga
    54481 tcttaaatat catatttttg atttttaaag aaaagtattc caataacata gcaaacatgg
    54541 tttaatatca aagtgaacgt ttttactata ttttccggag gtatttatga acaaaaggat
    54601 cgtgaaaagt tcaattgctt tctttctcct tgttgcattg atttttggcc agctgcctct
    54661 accgaagact attgcggccg aagacagcgt tccgattaac gaaaccacac tgaccggcgc
    54721 gtccccagtt gaagcgtcat ttcaaagcga tgatgaggtg cattggtata aaatcaatcc
    54781 ttcaaatcag gaaatcgcaa accacacgca tttccgcgtt aaactgaaat cagatgcaga
    54841 gctgaacatt tccgtttact ccagcctgga aaacgcagct gatcaccaaa cgtttgacag
    54901 atacaacggc tactcctatg aaaataatcc cgctttaatc gattttccga ttgcctggaa
    54961 aggtccttac tacataaaag tagaaaatca ccatgatgag gaaaacgaaa ccacttcaat
    55021 tacagatatt tcttacacca tcagctatga aggcgtcacc ctgcctccgg caaaccagga
    55081 ggcggaagaa gagtgtcctg cagaattaag cgtctccgaa agggaaaccg gcaagggcat
    55141 attaaaacag ttaagaacga tcagggatga agttctttca aaaactgaaa aaggaaaaga
    55201 gctgtcttcc ctttactata aagcagctcc attcatcagc gcaaaaatgc tctttaacaa
    55261 atcgatgaga gacagtgtct acaaagactt ggtgcagctg aagccgctgt tttccgatgt
    55321 cgcaaaaaac ggaaaagaga gcgcatacac cattacgaat gatgatcaaa aagcgatcag
    55381 ccgtctgtac gaaacatcgc gcgagtccgt tcccgagtcg ctgaaaaaac agctggatca
    55441 agtggcaaaa gacatcggca tcgaacaatt aacaggcagc aaagtatcgg ctgtgctgga
    55501 gaaagcgggg atggcgacag ctacatcaag cgcccctgaa aaacgctata ttgtaaaatt
    55561 gaaagaccgc aaaaaactgg gttctttcaa atctaaagcc caatcttccg gcgtcaaggc
    55621 attagaacca cttggtaaaa gtaaaacgaa atttaaagat atgtacgttg tggaaatgaa
    55681 ggaaagccgt tcagccggat tcaaaacggc ggcaaagcaa tatcagacgg cagcagccaa
    55741 gatcgccaag atgcctgaag tggaattcgt cgaacaggtt cagcaatatg aagcactgtc
    55801 agtggacacc cagtatccat atcaatggtc gctcaaaaat aacggcaaaa accgtgctgc
    55861 gaatgcagac atacaatttg aacagcttca aaaactgatg aaaggcaaaa agctgagaga
    55921 tacagtaatc gccgttgtcg atacgggtgt tgatcatacg cttgccgatt taagcggcag
    55981 cgtcaaaata gacgaaggct ataactatat cagccgcacc gcggacgcga tggatgacaa
    56041 tggccacggc acacacgtgt caggcatcat tgcagctgcg caagacaacc atttttcaat
    56101 ggcgggaatc aatgcctatg ccaaaatcct gcctgtcaaa gtgctggatt cttcaggaag
    56161 cggagatacg gaacagattg ccaacggcat catctatgct gccgaccacg gtgcaaaagt
    56221 cattaattta agccttggcg gaccatacag cagggtgatg gaatatgcgc tcaaatacgc
    56281 ggcgtccaaa aatgtgacga tcgttgccgc caccggcaat gacggagtgt cggagatttc
    56341 gtacccggca tcttcgaaat atacgctttc agtcggggcg accaataacc tcgatctcgt
    56401 ctcggactat tccaattatg gaaaaggtct cgatatggtg gcgccgggaa ccgatattcc
    56461 aagcctcgtt ccggacggaa atgtcactta tatgagcgga acatccatgg cggcgccgca
    56521 tgttgcagct gcagcaggac ttcttttgtc acagaatcca tctttgaaac caaagcaagt
    56581 cgcaaagcta ttgaccgaga cgacagcaga tgtggcattt gaagaacagg ataatcccaa
    56641 cccggactat gatctggatg tagaaccggc tgctcaaatc cctggttatg atttcgtttc
    56701 cgggtggggg aggctgaatg tttatcacgc agccagcgtt tttgagctga acatgaaggt
    56761 tcatcccgtt ttaaaccgcc atacggcagt gacaggcaca gccaaaagcg gtgtggcggt
    56821 caaaatcttg cgagggaagc aagtattggg cacgggaaca gccggaaaat caggcgcgtt
    56881 ttcagtgaaa attccggccc agaaggcggg gcaagttctt catgtcgcgg catcgggtta
    56941 tcaggcggaa gcctcgctca gaaccgtcgt ggaaaaagcg ccgaaaaacc cttctgtcaa
    57001 acgcatcacg aacaaagata ctgccgtaac ggggaaaacg gcagccggct acacgatcaa
    57061 agtgaaaaac gcgtccaaaa aagtgatcgc gcaaggcaaa gcggatgcat ccggagcgtt
    57121 taaagtgaac atcaataagc aaaaagaata tgccgttttg tatgtctccg catctgctga
    57181 tgactacaga gaaagcggcg atgttaaaat gacggttgct gatgtcatcc cgccaggcgc
    57241 cccgaaagtt tatccggttt ccgataaaag tacggtgatt cagggaaaaa cagaagcaaa
    57301 cgcgcaagtc agcgcaaaag taaaaggaaa gacgatcgct tccggtaaag cgaacggcaa
    57361 aggtgaatac aagctgaaaa tcagcaggca aaaagccgga acggtcatca gtgtaacagc
    57421 aaaggataaa gccgggaatg tcagcaaagc gaaagccgtc actgtgcttg acaaaactcc
    57481 cccgcccgcg ccaaaagtga atacagtaac aaacaagagc acggccgtta aggggaaagc
    57541 agaggcaaac gccgccatca ccgtcaaagc aggaaagaaa acgcttggaa ccggcaaggc
    57601 cgataaaaaa ggcgcgttct ccgttaaaat aaaaaaacaa aaggcaaaca ctgttttagc
    57661 ggtcactgca aaagataaag ccggcaatac gagcaaagcg agcatattaa aagtcaaaca
    57721 agcaaaataa tccgatggca gagggaactg atgacatatc agttcctctt ttttaatcga
    57781 aattaatata taagaatact attaaacagc cgcgctgcct gcattcgatt tatgaatttc
    57841 aactcatgtc aacagttggg tctattctcc ctttttttgt ttttctttaa aaaattttat
    57901 attaaaaaag gaattttcga gtgttctgtc aaaaagtgaa tgtattggaa aaagcggaat
    57961 gaacgttcat tccgctggct tggagggcaa aatcaatgga atcggaaagc aaatatcaga
    58021 agattatcga ggcttcgctc gtccttttcg cagaccgtgg ctttgacgct gcaaccattc
    58081 cgatgattgc cgagaaggca aacgtcggtg caggcaccat ctaccgctac tttgacagca
    58141 aggaagacct tgtgaacgtc ttgttccaag acagtgtgaa gagatttaaa gaaaagattg
    58201 aggaggacta tcctgaagat tcagcaggga taaaaaaaca atttcagcat attttccgct
    58261 gccttttcga gttttctcag gaaaatgtcc atgcgcttta ttttttggaa attgacaaaa
    58321 cctctcatta cctgacagag aaaagccgtg aagtcttaaa cgaactgctg gatttcgtct
    58381 atttattttt tgaaaaaggg aaagcggccg gcgtgattcg ccccttgcct tctcacatct
    58441 tgtcggctgt ggtattcggg gcgttcgttc atattcagaa attggtaagg gccggggaaa
    58501 tcgaagatcc taccggactg atcaaagaga ttgaagaatg ttcctggcat gctgtcaaac
    58561 atcatggatg aaaagctttt ttcaaaacag aaaggatgat tttcatgaac acgttaaatg
    58621 gaattccaat ccctaaaact tacggaccgc tcggcaacct gcctttgctt gacaaaaaca
    58681 aggtctccca gtctctttgg aaaatcgcgg atgagatggg gcctatcttt caatttaagt
    58741 ttgcagatgc gattggggta tttgtgtcca gccatgaact ggttaaagaa gtctctgacg
    58801 aatcccggtt tgacaaaaac atggggaagg ggctattgaa agttcgcgag ttcagcggag
    58861 acgggctgtt tacgagctgg acgaaggaac ccaattggcg gaaagcccac aatatccttc
    58921 tgccgagctt cagccaaaaa gcgatgaagg gataccatcc catgatgcag gacatcgccg
    58981 tccagctcat ccaaaaatgg tcccgtctca atccggatga aagtattgac gtaccggatg
    59041 atatgacgcg gctgacgctg gatacgatcg gcttatgcgg atttaactac cgctttaaca
    59101 gcttctaccg cgaagggcag catccgttta tcgagagcat ggtccggggt ttgagcgaag
    59161 cgatgagaca gacgaagcgc tttccgctgc aggataagct gatggtccaa acgaagcgtc
    59221 agtttgacag cgatgttgag tcgatgtttt ctcttgttga ccggatcatc gctgaccgga
    59281 agcaggccgg cagcgaaagc ggaaatgacc ttttatcgct tatgcttcat gcgaaagacc
    59341 ctgagaccgg cgaaaaactg gatgatgaga atatccgcta tcaaatcatt acgtttttga
    59401 tcgcagggca cgagacgacg agcggtttat tatcgtttgc gatctatctg ctcctgaagc
    59461 atccggataa gcttaagaaa gcgtatgaag aagcggaccg cgtgctgacc gatcccgttc
    59521 cttcctacaa acaggttcag cagctgaaat acattcgaat gattttgaat gaatcgataa
    59581 ggctttggcc gacggcgccg gctttttctc tttacgcaaa agacgaaacg gttatcgggg
    59641 gaaaatactt gattccgaaa ggccagagcg tcacagtgct catcccaaaa ctgcacaggg
    59701 atcaaagcgt ctggggagaa gatgccgagg cgttccggcc tgaacggttc gagcagatgg
    59761 acagcattcc ggcgcacgca tacaaaccgt ttggcaacgg ccaaagggca tgcatcggca
    59821 tgcagttcgc ccttcacgaa gcgacgcttg tgctcggcat gattcttcag tactttgatc
    59881 ttgaagatca tgcaaactat caattgaaga tcaaagaatc gctgacatta aaaccggatg
    59941 gcttcacaat cagggtaagg ccgaggaaaa aagaagcaat gatggtgacg ccgggtgctc
    60001 aacctgaaga gaacaagcgg caggaagaaa agccttccgc accggctgcg gaaaatacgc
    60061 acggaacccc tctccttgtg ctctacggtt caaatctcgg cacagccgaa gaggttgcaa
    60121 aggagcttgc tgaagaagcg cgtgagcaag gatatcgaag ccggacggcg aagcttgatc
    60181 aatattcagg cgccctcccg gcagaagggg ctgttatcat tgtgacggct tcctataacg
    60241 gaaacccgcc tgattgcgca agggaatttg tccattggct tgagcatgat cagacaggcg
    60301 atttgcacgg tgtcaaatat gcggtattcg gctgcggtaa caggagctgg gccagcacct
    60361 accagcggat tccgcgcctg attgacggcg cattggaaaa aagaggcgcc caaaggctgc
    60421 acaagcttgg agaaggggac gcaggcgatg attttgaagg acagtttgag tcatggaaaa
    60481 acgatctgtg gccgctttta agaaccgaat tttcattgtc cgaacccgag ccgaatcaaa
    60541 cagaaacaga cagacaagcc atatctgtcg agtttgtaag cgcacctgcg gcttcgccgc
    60601 tggctaaagc ttatcaagtg tttacagcga aaatatcggc aaaccgggaa ctgcagtgtg
    60661 aagagagcgg gagaagcacg aggcatattg aaatatcgct tcctgaaggt accgcatatc
    60721 aggagggaga ccatctcggg gtgcttccgc aaaacagcga ggtgctgatt gaacgcgttt
    60781 ttcagcggtt tgggctgaac ggaaatgaac aaattatgat cagcggccgg agtcaagcat
    60841 cacatttgcc tttggagcgg cccgttcatg tcaaggatct ttttcaacat tgtgtcgagc
    60901 tgcaggaacc ggctgcaagg gcccagattc gcgagctggc ggcacatact gtatgtccgc
    60961 ctcatcagcg cgagcttgaa gatttgctga aagatgacgt ctataagaat caagtgttga
    61021 aaaaacggct gacaatgctt gacctgcttg agcaataccc ggcctgtgaa ctgccgttcg
    61081 cccgctttct ggcgcttctg cctccgctaa aaccgaggta ttactcgatt tccagttcgc
    61141 cgcagattaa ccctcggcaa acaagcatca ccgtctctgt cgtaagcggc ccggcattga
    61201 gcggccgcgg gcaatataag ggggttgcat cgaactatct cgcaggcctt gagccgaaag
    61261 atgcgatttc ttgtttcatc agggagcctc agtcaggctt caggcttcct gaagatcctg
    61321 aaacaccgat gatcatggtc ggaccgggca ccggaatcgc accttaccgc ggatttcttc
    61381 aggcgcgccg catccagcgc gaaaccggga taaagctcgg tgaagcgcat ttgtacttcg
    61441 gctgccgccg tccgaatgaa gattttctgt atcgagacga attggagcaa gcggaaaagg
    61501 acggaatcgt ccatttgcat acagcgtttt ccaggcttga aggccgtccg aaaacatatg
    61561 tgcaagattt gctcagagag gatgcagaca tgctgattca cttgttgaac aaaggcggcc
    61621 gcctgtatgt gtgcggagac ggaagccgca tggctcccgc tgttgaacaa gctttgtgcg
    61681 aggcatatcg gattgtacag ggagcgcgtc aggaagagtc ggaaagctgg ctgtccgcac
    61741 ttttggaaga agggcgctat gtaaaggatg tgtgggacgg cggcgtttct caacataacg
    61801 tgaatgcgga ccacatcgca agaacgtaaa acaaaaagag gcattctgaa ttatcaggat
    61861 gcctcttttt tagagtttgt gatttttcca ttgatataga tgaaaaggtt taatcccaag
    61921 aaccaaacga gcaaaatata tccccatttt gccggcgtct cccagccctc gaaaaaaggc
    61981 agagaatcaa tgaatgtttg ccctttcatg atgacaaaca ccaataacgc cacagaggtg
    62041 acgagagcga gcccttgtaa aatgagcgtt tttgcacttc gttttttcaa atctccccat
    62101 acgtacatca gtacgaacac cagggagacc attgagatga tatcattcgc tgtgccgttt
    62161 attttgagcc caaacctgag aaaaagattc aaacatgcag atgccaaaaa tccgttaaat
    62221 ccaattgttt taagcaagat gattccccct caaaccatta tagagggaga taaaggaaaa
    62281 gccaacatga taggctgcat ttattcattc taaaacggct gatcttcagg aggaatcgtc
    62341 atgctggctt tggtttaaat atcggcatgc ggtgaagaaa gtttagcttt tatttcggat
    62401 ctgtgtatcg tcttgccgcc tgttcctttt ggcttcggca aagaaaattg ccggataagc
    62461 ggccaaaagc agcaaggtaa tgaaggcgac gattcccggc catttaaaat gagtccagaa
    62521 gaagcctccg aaagaccctg ctaagcttga gccgagataa tagctcagca aataaaggga
    62581 ggaagcttga acgcgctgtt cgccggccgt ctgcccgacc caggagcttg cgatcgaatg
    62641 cgagccgaaa aatccgaatg taaagacagc gattccggcg attttcagag aaagctgagg
    62701 cagaagcgta agcaatgcgc ctcccgcgat aatggcaatc ccgattttca gcatcagcgg
    62761 gctgccaaaa cggtcggctt tctttcccat ataaacggaa ctgattgccc ctgccaaata
    62821 aacgataaag atgaacccga tgacagtttg agagagtctg tacggagggc ccatcaattg
    62881 aaatccgata taattgaaca gcgtaacaaa gcttcccatt aatagaaatc cgagtgaaat
    62941 aatcgacagc agccgtttgt tcatcaagac ggcagagtag gcgaggctcg cctttttcat
    63001 gctcgttttt cgcttagcgg agtgctgtgg ccggggcagc aaaatccaaa acaaatagct
    63061 taatagcact gataatcccc cgatgattcc aagcgctgca cgccagctga acaagtctgt
    63121 caaaaggccg gtcaaaagcc ttccgctcat tcctccaagg cttgtgccgc taatgtataa
    63181 ccccatcatt ttcccgagcc ctcgcggatc aaattcctct ccgacataag tcatggcgat
    63241 cgcgggtacg cctgcaagga aaaagccaag cagccctctc atcaccaaga gcgctgcgaa
    63301 gttcggacta aaggcggtca agaggccgag cacagatgtc gcaaacaggg atattgccat
    63361 aatcgtcttc cggccgaatc cgtcagataa agctgctgcc gtaagcagtg caaaagccaa
    63421 tatacctgtt gaaatggata aagttaagct tgcagctgcc gccgatatgc cgaattcctc
    63481 cgcaaacaga ggcatgagcg gctgtgtggt gtaaagcgtg gcaaatgtca caaaaccgct
    63541 gatgaataag gcgatgcttg ctttttgata atctttcgta tgcggctgta tgtaagtcat
    63601 ggtagctcct cttttccaga atgacaatct atgtttcatg gtacgctttc atttgtgatg
    63661 tgtctaattt ataatatcta tcaacatcat gcattctagt tatgaaggag cggatgagca
    63721 ttggaactct atcaaattga ccattttatt gccgtgagca ggcataaaca ttttacaaaa
    63781 gccgccctgg aacaaaggat ttcccagccg gctttgagca ggtcgatcaa aaagcttgaa
    63841 gaagaattgg gcgtcccgct gtttattcga aaaacaaaat cgatccgcct aacaaagtac
    63901 ggcgagcagt tccttatcaa agcgaaacag gcccgccttg ctcttgacga aggcgtccag
    63961 caaatcaggg aaagcgtcaa tccgaatgcc ggggaaatct cggtatcttt tttgcatacg
    64021 cttggttcac gcctgatgcc gcagctgatt gccggtttta aaaagaaata cccgaatgtt
    64081 gcgttccgtc tgtatcaggc cgcaaatgaa catcttcagc atatggtgga gacgggcgag
    64141 gctgatatat gtctcagctc accccccctt ccaaacgaac ttcttgaatg gacggtgctg
    64201 gatactgaac cgctttacct ggtgcttccc gccgaccacc cgctcgcaga tcggaaagaa
    64261 gtcgcgatca gatccattgc ccatgaggac tttgtcggtt ttaagccggg ttatggtctt
    64321 cgatatgtgt ttgatcaaat gtgccgggaa ctgtccatca gcccgaagct tacgtttgaa
    64381 ggggaagaag tgtcgacgat tttgggcctt gtgtcagcag ggctcggtgc ggcgatcctg
    64441 ccgaaaacgg cggaacacat ccattctccg gtggcatttt gccgagtgtc agactaccgt
    64501 tctgagagga cgatcggtct cgccgttttg aaagactatt atttatcgcc ggcggcacgc
    64561 aactttaaag aatttgtcat cgaatactat cgacggaatg agcggcctga tcagccgtaa
    64621 agcaaataaa gacttctcat ggtgacaatt atcctttata ttgataatga taattattat
    64681 caattggagg gttgaacatg acgaaaaagc agtattctta tatattgacc gttttactcg
    64741 cattttctgt ttttctttca ggctgtcaaa gcggccaaaa acagacggca tcaaagaacg
    64801 aagcgaaaac aagagtggtg aaaacaatca acggaaatgt cactgtaccg gccaatccga
    64861 agcgcgtcgt tacgatagga tatgcaggga caatgcttgc attcggaatc aagccgcttg
    64921 gagaaacagg gaaatatctt gaaagtccct atattaaaga tcatatttca gaaataaaga
    64981 atatcggggg aaaagacggt ttttcagtat ctgtggaaaa gattcttaag cttaaacccg
    65041 atttgatcgt atcgatgaca aacgataaaa aagaatatga aaagctctca aaaatcgctc
    65101 cgactgtcgt ttatccgttc ggcacgttta aaaatgcacg cgatgaaatg aaaacgtttg
    65161 gcacgctgct cggcaaggaa aaggaggccc gggagtggac gaaaatgttt aatcaaaaaa
    65221 tgaaagtcgc ccgcgcgaaa atcaaagatg catctgtgca aggcgaaacg ttctctttaa
    65281 tcggcgcata tgcaaaatct gtgtatgtct acggggccta cgggtatcgg ggcggagagg
    65341 cgatctatac gcagctggga ctgacgccgc ctgaatctgt taaaaaggat gccattgata
    65401 cagctgatgg atataaagcc atatctttca aagttctgcc gaaatatgcc ggagactaca
    65461 tatttgtcga tgaatcatac aacggaaagc ttgatcagga caatccggtt tggaagtcgc
    65521 ttgacgcggt gaaaaaaggc aaggtctttt tcctcgatcc ggacaggttc tggccgtatg
    65581 atccaaacgc tgttcaggcg caggccgaag aaatcgcgga catgatttcc aagaaagcga
    65641 aaaacgaata gaaaagcggg gagccgaaaa gaatgatccg gcttcccgct ttttcatttt
    65701 tcataatgct gaaattgaat atccagtgtc cggaggtatg tttgcaggcc cgcatcttgg
    65761 atggggatga tataggccgc ttcacctgac tcattatggt gggaatgcca taatcccggc
    65821 ggtgtaatga aggcttttcc ggttacccag tcaatccgtt tcggatcgat gatttccttt
    65881 gtggccggat cgattttgct tccgactaat gtgtacgtcc ctggtgcggc ataggcgaca
    65941 aaatcgagag ccaccgactt gtggctgtgg ggcgcttgat tggagccggg aggcacgatg
    66001 ccaaacatcg cccacaatac atgggtgatc gtcagcgttt gatcgaatat atcattgttt
    66061 aaaagaacgg aaatacggtt tcggaaacgg gcgtcaggag cggcggccgc ttcagccaat
    66121 tttgcttttg cctgttcagc ggtgtagatg gttggttgaa agcgggattc cgacggcttt
    66181 acgcccaaat aatgcaggag aggtgaatcg gtgatgtaat aaatggctgc atcttctgct
    66241 gcggtatgct ggctgcttga accggcaggc aaagtcaaaa aatcgccttt ctgccagtga
    66301 atcgtatctt cgcccgcttc ggtacgccct gcgccgttga caatgtaata tagttcgctt
    66361 gtcgcgcggg gggcggtgtg aatcgtgtcg cccgaacgaa tcttgatgaa gtgggcgaga
    66421 agggaagggc ttgaagcggg atattccgtc ttcagttctt ctgagatgtc cagcgggatg
    66481 atccgcgttt cacctgtttc atacaattca ggtccgaact ctttcacagg aaccggactg
    66541 attattccgc ttccaatcgg gtcagaggca gtggtatact cgaaaaaacg ggcatgtttc
    66601 gtcaaatgct cggctcgggt ttcaaattga gaatgcattg aaaaacctcc tgttattttt
    66661 tgataattca atcatatctc atttggaaga tgatagtaaa ccattacatt gatagaaaca
    66721 gatacggaaa agagggattg gattgggaaa aggattgaac ggcagaagaa ttgccatcgg
    66781 agcatcgcga aaaacggatg aaatgagcac attaatcaaa aagcaaggcg gggttcccgt
    66841 cgtacgttcc cttcagggta ccgtgttttt ggccgaaaaa gaagtaggtc ctgatttgcg
    66901 agcctttgtt gaaacgggag ccgactgggt gatttttacg acaggaatcg ggacggagac
    66961 gcttgtcaac ctagctgata aactggggat cggtgagcgc tatttacaag cgatccgcgg
    67021 ggcgaaggcg gcatcgagag gctacaaaac aatcgccgca ttaaaaaagc tcggcattac
    67081 gccggttgcg gcggatgaag acggcaccac caaaggactg atcgactcgc ttcaatccca
    67141 tgatttttcc gggaaacggg tgatggtaca gcttcacggc gaaaacgcac cgttactgct
    67201 tcagtttttg gaagagaaag gtgcagctgt ttttccgctt ctgccgtatc gccatgttgc
    67261 accggaccgg gaaaccgtcg ctttattgtg cagcgaggtc atcaaccgtg aagtggatgc
    67321 ggtttgcttt acaacagccg tccaagtccg ctcgcttttt cattttgcga aagaaaacgg
    67381 ctatgcggag aaaatggtcc aatcttttga agacagcgtg ttggcagccg ctgtcggaaa
    67441 agtgacggca gaagctttaa gagaagaagg agttgaacgc ctgctcgctc ccggcctcga
    67501 acgaatggga gcgatgattg tggagctggc tcggttttat gaaacggaag aggaaatcaa
    67561 aacacagtaa gtgcgaagga aatcagcaga ttggggcgtg agagtctcct tgggaggcgc
    67621 tgtcatgtat gcagacccaa aaggaaaaaa gccgcagaca cagcttgccg tgcggctatc
    67681 attttctggg ctgtgatact ttttgtgcat catgcttttg aatatgttga tcgtgagccg
    67741 ttgatgtcaa atttttctgt tttgctgggt ttgagtctca ccgtgttttt tctgacggaa
    67801 agcctggtca aacggcttgc agccgcaaaa acaagaaaaa cgcttcgccg atgagccgaa
    67861 gcgttttttg ctttataaaa caaattgatc tgaaacgaat accgcgccgt cttcattaaa
    67921 aatccgggca ggctttgttc cgatgacccg gatgtctgaa atgcttgcgg cgattcccgt
    67981 ttcttccggc aaggcgatga cgggagtgtc aaaggcatgc ctataccttt taatcagcgg
    68041 atcatgttca accttgtagt gacaccaaac cgcatagtct cccagaagct ttaatccgtt
    68101 aaaatcgcgc aatccgcaag cattgcggtc catataagag caagtcatga tgttctttcc
    68161 gagaatgacg gcgcctgcgc ttccgccgta aatgacgccg ccgctttcgg catagcgctt
    68221 taacacctcg ataaaatgtg attcaatgaa ttgtttgagc agacgaaacg tatttcctcc
    68281 gccaatatat acggcagaaa atgcgtctaa atcgtgcacg gttttgcctt tgacatccgt
    68341 ccacatcacg atatttttaa cgccgagcgg gtgaaagagc cggctgatcc aatcgaagcc
    68401 ttcatcatac ctgtcggcgt ccatggcaat cggaatatac aacaaaggct tatgcgggca
    68461 gaggctcccg gcaaaatgtc gatccagccg ttcagtttgg tgcgcatctc cgcccccgga
    68521 aagaaaccat tttcccatcc tgacctccat ctatttatta tgtttccttt aattgttcat
    68581 tcagcacgct gtcctccaaa acggcaaatt tgtctccata cactttcgta atatgtgttt
    68641 ctccccaggc gcacaatgaa tccaatatgt ctttaagcgt ccatccgtat tcgctgagtt
    68701 cgtattcgac cttcggcggc acctgctggt acacgagccg attgatgacg ccgtcctcct
    68761 ccagttcgcg cagctgctgg gtcagcattt tctgcgtaat gttcggcatc agccgcttca
    68821 gctcgctcgt gcgttttttg ccgtgcgtca aatggcacaa aatcacacat ttccatttgc
    68881 ctccaattac ttcaagtgta gcttcgacag atatattgta ctttttcggc ttcatgttct
    68941 cctccaaacc ataggaaccg aaaagtacct atctaacttt ttggttccta tcgcacttaa
    69001 aagtgcgtac tttttttata gatgatatgt accataatat catttgccgg cagacatttg
    69061 ctatacatta aaaacgaaag ggggaaaaag aatgacttct gttcatgata aaaaacgcag
    69121 tacattagcg cttttagcct tggcggccag cgcatttgcc atcggaacaa ccgaattcat
    69181 cagcgtgggg cttctgcctt taattgctga tgacatgaac atttcagtga cgaccgcggg
    69241 gctgactgta tcgttatacg ctttgggcgt gacagtcggc gcacccgtat tgacgtctgt
    69301 cacatcgagt atgccgagaa aagcgctgtt gcttgtgatt atgattattt ttatgatcgg
    69361 aaacgggctt gcggcatgtg ccggaagcat cggtgtttta ttaaccgccc gcgtgatttc
    69421 cgcgttttct catggcgtat ttatgtcaat cggttcaacg attgcggcaa gcctggttcc
    69481 ggcggataaa agagccggag cgatatcaat tatgtttacc ggtctgacga ttgcgatgat
    69541 taccggagtt cccatcggca cgttcctcgg tcagctgttc ggctggcgga ttgcttttgc
    69601 ggcgatcgtc gctgtcggcg cactggcgtt tatcgccaac agctttcttg ttccggccga
    69661 tttgccgaaa ggcgtccgaa cgtctttcaa gagccaattg aaacttgtaa ccaatggccg
    69721 tctgctgctt ttattcatca ttacggcgct tggttatgga ggaacatttg ttgtctttac
    69781 gtatttatcc ccgctgcttc agcatgtgac aggttttaaa caggaagctg ttgccgtcat
    69841 tttgcttact tacggcattg ccgtcgcgct cggaaatatc atcggaggta aagcggccaa
    69901 ccaaaaaccg cttactgcat tattctatat gttcatcgcc caagcggttg tgcttctcat
    69961 cttaacggcg gctgctcctt atcaggcagc gggctttatc gtcatcatgc tgatgggatt
    70021 tttagcattt atgaatgtcc ccgggctcca gtcctatgtg gtaattctgg ctgaacggtt
    70081 tgttccgggg gcggtagatg tcgcatcagc tgtcaatatc gctgcattca acgccgggat
    70141 cgcgaccgga tcttatacag gaggcgccat cacacagtcg atcggtttga ttcacactcc
    70201 atgggccgga gctttgatgg tgctcggcgc cgtcgcgctg acgggctgga gcagggcgct
    70261 ggaacgaaat gaccaaaaac aaaatcaagc tttaaagaaa aactgcgcat gatgtataca
    70321 aaaatatgag gaggccaatt agatgacggc aaaaaatctg caagatcgaa tcacattgaa
    70381 taacgggacg gacatgccct ggtttggact aggcgtgttt aaagtagagg aagggcccga
    70441 actggtgcaa gccgtaaaaa cggcaatcaa gcacggctac cgcagtatcg atacggcagc
    70501 catctacgga aatgaagaag gggttggcca aggaattcgc gaagggttga aagaagccgg
    70561 aatttctaga gaagacttgt ttgtaacgtc aaaggtctgg aatgacgatt taggctatga
    70621 cgaaacgatt gcagcctacg aagcgagtct cgaaaagctc gggctcgatt acctggattt
    70681 atacctgatc cactggcctg ttgaagggcg ctataaagcg gcgtggaaag cccttgaaac
    70741 tctttatgaa caagggcgcg taaaagcaat cggcgtcagc aattttcacg ttcaccatct
    70801 ggaagacttg ctgaaagatg ccgccgtcaa accggtgatc gaccaggtcg agtatcaccc
    70861 gcggctcacg cagaaagagc tgcaagcgtt ttgccgttcg cacagcatcc agcttcaagc
    70921 atggtcgccg ctgatgcaag gccaattgct cagccacccg ctgctgaaag atatcgcgga
    70981 caagcacggc aagacacctg ctcaagtcat tttacgctgg gatttgcaaa acggagtcat
    71041 caccattcca aagtcgacaa aagcggagcg aattgcccaa aacgcggacg tatttgattt
    71101 tgaactgacc ctcgaggaaa tgaagcaaat tgacgggctg aatgaaaaca cccgtgtcgg
    71161 tcctgatcct gataactttg acttttaaca aaaaacggcc ccgttcgaat ttccgagcgg
    71221 ggcttcgaca cattttttat ccgccgtttt tcacaggtaa aggccataac atgaaagaga
    71281 aaacgagata ttaagagaaa atagaaggta ataagtcata aactgtgtaa aaaaggttat
    71341 aaaattgata aacgaggaaa tttgattatt tatgaaactt tacacgatga ttgaacgggc
    71401 gtaatataaa tctcatcaaa aaactgaata aaatttccaa ttaacgtaac cgctgaattc
    71461 caattggaag cgggggaacc aattttttgt ggcgctgcca cttggggtga atccttttca
    71521 aggtaaggtg actctttgca cctgaatccg acagctaacc tcgcaagcgt ttaaagagaa
    71581 ccaaaaaacg tgcataaagc acggtttctt aactgtgccc aaaaaagccg taagaggttt
    71641 gttctcttgc ggcttttttt cgtgcaaaaa acatgaaagg aggtgagcgg agtgctggat
    71701 atcgtgatgc tggccatcgt cgcattttta gcggggatga tgtttctatt gctaagatgg
    71761 gcggggaaaa ccgctgatca atcataaatg tgaaaggagt gattgccatg acgctattgg
    71821 cagcgggagc agccgccatg tttgtctatt tgacttatgc tttattgaat cctgagaaat
    71881 tttaattgta cacaaattgg gggtattgaa atgacgacgc tcatatccat ctgttttatc
    71941 ctgcttgccg cattgctggc agccaaacca atggggcttt acatagcaaa ggtatttgac
    72001 ggcgccccgt ccaaaatcga ccggtttttc cttccggcgg aacgcttgct gctggagctg
    72061 ggcggagtaa aaggagaaaa ccaatcgtgg aagaaatacg ccgccgcgct ggtactcacg
    72121 aatacggcga tgattttcat cgtttatctc gtttttcgtc tgcagggtgt actgccttta
    72181 aatcctgaaa aggtagcggg aatggaacct acactggctt ttaatacggc agtcagtttt
    72241 atgacgaata caaatttgca gcattacagc ggcgaaagcg gtctgtccat gctttcgcag
    72301 atgattgcga tcaccttttt aatgtttgcc gctcccgcta cggcgctggc agccgcggtt
    72361 gcgatgattc gggggctcgc cgggaaaccg ttcggcaact tttttgtcga tttggtccgt
    72421 tcgatcacgc ggattttact gccgatcaca gttgtggtgt cgcttgtttt cgtcgcccta
    72481 ggcgtaccgc agacgcttga cggttccgtg acagcccata cggtgagcgg aggtgagcag
    72541 tccattgttc gggggccggt ggcgtccttt ttatccatca aagagctggg gaacaacggc
    72601 ggggggtatt ttggcgtcaa ctcttctcat ccatttgaaa atccgaatgg atggagcaat
    72661 gcgattcaaa ttttattaat gctcttgatt accatctcac tgccgtttac gtatgggaaa
    72721 atggttggga atctgaagca aggccgcatt ctttttgtat ccgcaggtct tttgtttttg
    72781 ctttcagccg gggcagcttt catggcggaa tcgcaaggca atcccgtcat caatcagctc
    72841 ggaatcgagc acacagaagg cagcatggaa ggtaaggaag tgcgttttgg aacattgaat
    72901 tcagcttttt atgcgatgat taccaccgcg agcgagacag gagctgtcaa tacgatgcac
    72961 gacacgctca cgccactaac cggtcttttg gcattgctta atatgatgct gaacacggta
    73021 tttggcggaa taggcgccgg attgatgaac atgcttctat acgcgatggt tgcggttttt
    73081 ctgtcgggct taatggtcgg aagaacgcct gagtttttag gcaaaaaaat tgaaggaaat
    73141 gaaatgaagc ttttagccgt tactctgctg attcatcctt tgttaatctt aggggcgtca
    73201 gcgcttgccg tcatgacgca agcgggtcag gccgcaattt caaatcccgg atttcacggg
    73261 atcagccaga ttttatacga atatacgtct tcagccgcga ataacggttc aggatttgaa
    73321 gggctcggag acgcgtcgcc tttttggaat ataacaacgg gaattgtgat gtttatcggc
    73381 cgttatttct caattgtcac actgctcgca gttgcggggt cacttttgaa aaagcaaacc
    73441 gttccggaaa caatcggaac atttcgcacc gattcaagcc tgttcagcgg gatttttatc
    73501 gcttcgatcc tgatcgtcgg ggctttaaca ttctttccgg tgcttgtgtt gggaccggcc
    73561 gcagaatatt taacattacg ataagggggc tttactcatg aacgatttgc atcattccag
    73621 tcaacaggcc acaccggatg ccgttcacac aacaaagcaa acgatgaacg acacgatcat
    73681 caaagatgcg gtcaaacatg cctttttaaa attagatccg cgaactatga tcaaaaatcc
    73741 gattatgttt gtcgtagaag tcggattttt cataacggtt ctgctttccg tgtttccccg
    73801 gtttttcggc agtacggcgg ctccctggtt caatccggcg gtttctttca ttttgctgat
    73861 caccgtgtta ttcgcgaatt tcgccgaagc gctggctgaa ggaagaggaa aggcgcaggc
    73921 cgattcttta aaacagacga aaaaaggggt ttcggccaat aaagtaatgg atgaccgcat
    73981 tgagaaggta gcgtctgccg agcttagaaa gggggacatc gtcatcgtct cccagggaga
    74041 aatgatacct ggcgacggtg aagtcatcgc gggtctcgca tcagtagacg aatcggccat
    74101 cacgggagag tctgctccgg tcataaagga agcaggcggt gatttcagct ctgttacggg
    74161 aggcacccgg gtcgtcagcg attcgattaa agtcaagatc acgagtgatc cgggtgaaac
    74221 gttcctcgat cagatgatcg ctttagtcga aggggctgaa aggcaaaaaa cgccgaatga
    74281 aatcgcgttg aatacggttt taacgagctt aacgctgatt tttctgattg ttgttgcgac
    74341 actcccgttt ttcacgtcct atctcggttt tcaaattgat cccgccgtct tgattgccct
    74401 gcttgtctgt cttataccga cgacgatcgg cgggctcctg tcagccatcg ggattgcggg
    74461 aatggatcgc gtgacccgct tcaacgttct ggcgatgtcg gggaaagctg tcgaggctgc
    74521 gggcgacatt aacacgattg ttcttgataa aacagggacg atcacttttg gaaaccggat
    74581 ggccggggaa tttgttcctg tcggagatga atcgcttcaa accgttggtg aatatgcggc
    74641 gcttggctcc atccatgacg aaacaccgga aggacgctca gtcatcgaac tcgctgataa
    74701 actctcgatt cactatgact cgtccgttgc tgaagcagga gaaccgattg aattcaaggc
    74761 ggaaacgaga atgagcggcg tgaacctgcc cgacggaagg cacattcgca aaggcgctgt
    74821 cgatgccgtg aaaaagtggg tgatcaacaa tggcggaacg ataccttcga atctcgatct
    74881 ggaaagcgaa cggatttcaa aagaaggcgg aacaccgctg gctgtagcgg cagacggaac
    74941 aatcttcggt ttgatctatt taaaagacac cgttaaaccg ggcatgaaag agcgctttgc
    75001 cgagcttcgc aaaatgggga tcaaaacggt gatgtgcaca ggcgacaatc cattaacggc
    75061 cgctacgatc gcaagggaag cgggcgttga tgactttatt gccgaaagca agcccgaaga
    75121 caagattaat gtgatcaagc gcgaacaatc tgaaggaaag cttgtcgcca tgacgggcga
    75181 cggaaccaat gacgcgcccg cacttgcgca ggctgatgtc gggcttgcca tgaacagcgg
    75241 cacaacagct gccaaggaag cagcgaatat ggtggacctt gattcgaatc cgacaaaaat
    75301 cattgaagtc gtctcgatcg gaaagcagct gcttatgacg cgcggcgctt tgactacgtt
    75361 cagcatcgca aacgatatcg ccaaatattt tgccatcatc ccggcgatgt ttatgctggc
    75421 gattcccgag atgaacgcgc tgaacatcat gaggcttggt tcgccgattt cagcgatctt
    75481 atctgcgctg atatttaacg cgctgatcat cccgcttctt gtgcctttag ccatgaaagg
    75541 aattgcttat aagccgatga gctcaaatgc tttgctggcc cgcaatttat tgatctatgg
    75601 cctcggcggc gttatcgtcc ctttcatcgg aatcaagctg atcgatatgc tgcttcagat
    75661 tatgttgtaa ggaggaatcg tcatgaaaga aatcggagta atcttcagaa tcagcctgct
    75721 gttaatgctg gtttgcgggc ttggatatcc gctcgcgctg acagggattt cacaggccgc
    75781 catgcctgga aagtcaaatg gaagtcttgt gtatgaccgg caggggaatg tgatcggctc
    75841 tgaactcatt ggccagcggt ttagagaccc gcggctcttt caaggaaggg gatccagcat
    75901 caagtatgat gccgcaggat ctggatcccc aaacgaagcg ccgtcaaatc ccgatttgct
    75961 gaaacggatg aaagcatcga ttgaaaagtg gaaggaggaa aaccctgatg ttccgatcag
    76021 taaactgccg gtcgatttag tcacgaactc cgcttcggga ttagaccctg atatcagtcc
    76081 cgacggggcg atggcgcaaa ttccgagaat cagccgtctg acaggactgc cggagaaaga
    76141 gcttgtgcag cttgttcatc agcataccaa aagcgacttc ttaagtgaac cgcgcgtcaa
    76201 cgtgctgctt ctcaatatcg atttaaaaga aaaacaaact tgatgagaaa acggagatgc
    76261 tgcaatgcgg aaaaaaaaca cccgtgatta tcgaaggaag acgccgggag agctgctggc
    76321 cgaaattgaa cagctgaaaa gagggcattg gaccatttat atcggttctg cgccgggagt
    76381 cggaaaaacg tatcggatgc tccaggaagc gcacgattta aagcgggaag ggatcgatgc
    76441 cgtgatcggc cttgtcgaaa cgcatcatcg aaaagacacg gccgcactcg tcaaaggttt
    76501 agaagtcatt ccaaaacgaa acatttcata taaagggata acgatgggag aaatggatgt
    76561 cgatgcgatt attaaccgga agccagacct tgtgcttgtc gatgaactgg ctcacaccaa
    76621 tgtgccaggt tcgaaaaatg aaaagcggta catggacgtt gaagatattt tacaggaagg
    76681 catcaacgtg ctgtccgccg tcaatatcca gcatatcgaa agcgtccatg atatcgttca
    76741 acacgtcacc ggggtgaaag tgagagaacg gatcccggac cgcgtgttgg aattggcgaa
    76801 tgaagtcatc ttgattgacg tcactccgga aacattgcaa aagcggcttc aggaaggaaa
    76861 ggtatatgaa aaacataaga tacaacaggc tttaacccat ttttttacga aaaataattt
    76921 agctgcgttg agagagctcg ccttgcgaga agttgcagat gatgtggatg atcgtctgga
    76981 gcggacgaac ggcagcctcc ggccgagggg aacgaatgaa aagattttgg tgtgcgtcca
    77041 gcacggaaaa aatgccgaaa aactgattcg gcgcgggtgg agaatcgcaa gccgcctgaa
    77101 ggccgatctg ctcgttttaa acgtgtcgcg cacgtcaaag gagcagctgg ccccgacaga
    77161 acgggataaa atcgggcaat gggagacgct ctgtgcacaa ttcggcgccg aattcatttt
    77221 taaacactca aacaaaaggc gcatttctga aacgatcact gatacagcga aacagcacgg
    77281 cattacacaa atcgtgctcg gccaatccgc ccgatcgcga tgggaagaaa tcagaaaagg
    77341 ctcgattgtc aacagcatta tgaggcatac agacggaatc gaccttcaca ttgtctcgga
    77401 tgagaaagct tgagatcggg atgccgttgt taaaggatgt tcagcggcgc ctgcggcctc
    77461 cagtatcagc agttcttttt tcatctccaa tccgccccgg tatcccgtga gctgtccgtt
    77521 tttgccgata acccgatggc acggcactac cattaacagc ggatttgcgc cgatcgccgt
    77581 acctacggcc cggacagcgt tccgcttttg tatatgcccg gcgatatcgg aataggaacg
    77641 cgtgctgccg aaaggaattt cggagagcgc ctgccacacg gctagctgaa aaggcgttcc
    77701 ggcaaggtcg acaggaaagc tgaaatgagt ccgcttgcca tctaaatacg cctgaatctg
    77761 ctcggcgtat tctgccaatc ctttgtcatc ccgaatgaaa actggctgtg cgtacctttt
    77821 ttcagcccaa gcggccagct caccgaatcc ttgattccat gcccctgtaa aacagagccc
    77881 gcgggcagtc gccgcaatgt gaatctgcga gcggcggcaa gtcagcgtac gccagtatac
    77941 gatttgatct tccatatgtt tacctccgtt tcattttccg gtatgacgtc ggtgattgcc
    78001 ctgttttctt tttaaacaaa gcggcaaaat aatccgcatt cccgatgcct accattgagg
    78061 cgatttctgc gatcgttcgt tcagaatggg caagcaaaac gaatgctttc tcaatccttt
    78121 tctgcaggat gtattctgcc ggcgagacgc ctttgattcg tttaaacgtc cgctgcagat
    78181 gaaaagggct gatatggcac ttgtcagcca aagcttgcag agacagcgga tcgcgataag
    78241 attcctcgat gatttgcacc gcccgctgtg ccagctcttc atccggcagc agcatcccgg
    78301 ccggattgca gcgtttgcag gggcggtacc cttctgataa agcatctttt gcattgaaaa
    78361 agatttgcac attttcgatt tgcggaactc tcgatttgca ggaagggcgg caaaatatcc
    78421 cggtcgtttt gaccgcgtaa taaaaaactc cgtcataggc ggaatcattt tccgtaatcg
    78481 cccgccacct ttcaggcgtc aatcgtgatt tgctgttcat atcttcaccc cgatctatgt
    78541 cagtataacc taaatgacag ccggaggtgg agaggcgggg aatggcacag caagaagaca
    78601 aagaagaaga gggacggttg cctgcgtctc cgaaacgcgc tacaattcat ttgcaataca
    78661 ggatgaggtg agaatattgc cgaaatcaga gaagcaggcc tcctaaaata aaaaagctat
    78721 attttaggag gtaaaacatg aattttcaaa caatcgatct cgacacttgg tatagaaaat
    78781 cttattttga ccattacatg aaggaagcga aatgttcttt cagtataacg acaaacgtca
    78841 atgtgaccaa tttgcttgcc gtgctcaaga aaaagaagat caagctgtac ccggttttta
    78901 tttatatcgt atcaagggcc attcattcgc gtcctgagtt tagaacaact tttaacgaca
    78961 aaggacagct gggatattgg gaacaaatgc acccgtgcta tacgattttt catcaggacg
    79021 accaaacgtt ttccgccctc tggacagaat actcaaatga tttctcgcgg ttttatcgtc
    79081 aatatcttca ggatgccgag cgctttggag acaaaaaggg cttatgggct aagccggaca
    79141 tcccgcccaa tgcgttttca gtttcttcta ttccatgggt gcgctttaca aactttaatt
    79201 taaacctaga taacagcgaa cacttgctgc cgattattac aaacgggaaa tacttttcag
    79261 aaggcggtga aacatttttg ccggtttccc tgcaagtaca ccatgcagtg tgtgacggct
    79321 atcatgccgg cgcttttatg aacgagttgg aacggcttgc cgccgattgt gaggagtggc
    79381 ttatgtgaca gaggaaaggc cgataggatt cggccttttt tatatgcact tcttagcggg
    79441 tctcctgcca tctctccctg ctgtttaaat ttactcacgg gatttggaac gccggctctc
    79501 aacaaacttc cggtaatgaa aatcatgaac caaacggatc gtcggcctga ttaacagctg
    79561 aaagctgccg atcacaaaca tccatattcc cgccggcttc agttcctcga agaaaaaaca
    79621 gaagctcccg acaaggaata aaagaccgat aagaaaatcg tttaatgtat gaagaacttt
    79681 gtatcttttt ttgaaaaaga gttcgtatcg atcattgtgg ttttgcggca ttgcttgatc
    79741 cctccagtcc ttttattacc ctgccggaag caggagtgaa acgtcggtat gcataggatt
    79801 tatgaataag gaataacata tggggacatc gaccatcgag gagtgaaaaa tatgcggcta
    79861 ttcatatgtg cattgtgcct gttcggcatg attgttccga caattgaaac aaaagcgctg
    79921 acgtttgaag aattgccggt taaacaggct tcaaaacaat gggaagttca aatcggtaaa
    79981 gccgaagcaa aaaacggaat ggcgaagccg gaaaaaggta ggtttcatac ttatgctgtc
    80041 gaaatcaaaa acattggaca cgatatagct tcggcggaaa tttatctcta tcggaatgaa
    80101 cccaattctt caacgaaatt ttcgctttgg aatattcctc acgacaatgc ggtctcttta
    80161 gccaaaagct taaatgacgg aagccctgtc aagcaccgga atttgctatt ggcagagaat
    80221 gcgaccgaat tggaagtgga cttgatttgg acggaaaaag ggagcgaagg cagactttta
    80281 aaggaatcgt ttattttcaa agggagatga atcataaaga taaggccgtt gaaccgtcaa
    80341 cggccttttt tgtgaaagtt aaggcagtcg gtcgttcggc caacatggta tcgaagtgaa
    80401 cgttgatcag cagagctttc acaaaacatt tacatttaga gaaaaataca ggatgttttc
    80461 accaatattt tctcaataat gatacactat tgacaagctg ctactttggg tggggtgttt
    80521 ctgtggattc tgatgaagca aaaacaccag actgtgtcat gagagcacga acaaatcgat
    80581 ataaaagtag gagagtcagg attgtcaatc tgtaaaagat ctttttttta tcccgtgatt
    80641 cggctttaaa gttctgaatc ttcaagaagt ttgccgcctt tttgctgatc aatcgagaac
    80701 aaaggatgat acatatgaaa agaatagata aaatctacca tcagctgctg gataattttc
    80761 gcgaaacgaa tatccatcag cttttaaaga tacaagggaa ttcggctcaa gaaatcgccg
    80821 gtcagctgca aatggagcgt tcaaatgtca gctttgaatt aaacaatctc gttcgtgcca
    80881 aaaaggtgat caagattaaa acgttccctg tgcgctatgt cccggtggaa atcgttgaaa
    80941 acatcttgaa catcaaatgg aactcagagt tgatggaggt tgaagaactg aagcggctgg
    81001 ctgacggcca aaaaaagccg gcgcgcaaca tgtccgccga tcccctcgag ctcatgatcg
    81061 gggccaaagg gagcttgaaa aaggcaatct ctcaggcgaa agcggctgtc ttttatcctc
    81121 cgcacggctt gcacatgctg ctgctcggtc cgacgggttc ggggaaatcg ctgtttgcga
    81181 accggatcta ccagttcgcc gtttattcgg acatattgaa gcccgattcc ccgttcatca
    81241 cattcaactg tgccgattat tataacaatc ctcaattatt gctctcgcaa ttgttcggac
    81301 ataaaaaagg gtcgtttaca ggtgccggcg aagacaaagc aggattagtc gaacaggcgg
    81361 acgggggcat tctgtttatg gatgaaattc atcgtctccc gccggagggg caggaaatgc
    81421 tgttttattt cattgacagc ggcacataca acaggcttgg tgaaacagag cataagcgaa
    81481 cggcaaaagt cctgtttatc tgcgcaacaa cagaaaaccc gagttctgca ttgctgaaga
    81541 catttttacg gagaattccg atgaccgtac atattccgtc gctcgatgaa cggtcccttg
    81601 gagaaagagt ggagctgaca acgtttttat tggggaaaga agcagagcgg atcaaaaaaa
    81661 acttaaatgt gcatatcgac gtctataatg cattgattca ttctgcaaaa ttcggaaatg
    81721 tcgggcagct gaaatcaaat gtgcagctgg tctgtgcgca cggattttta aataaccttg
    81781 acaaagacga ggttgttgaa ctgaccgtcc gggatcttcc cgatgagatc aaacaggact
    81841 ggatgtccag cagcaaaaat atcgaacgga gcaaaatgat ttctgaatac gtcaacatta
    81901 caacgatcat ctctccgatt gtggaagatg atacaacgaa aatcgatgac tcatttaact
    81961 tataccatgt catagaagaa aaagcgaaaa tcctgaataa agaaggctta acaaaaaaac
    82021 aaatcaatca atatatttta acggatattc atttgcacgt cagaagcttt tttaatcaga
    82081 aaatgcttca aaaccacagc ttgctcaaat tcgttgaaga cgacgtgatt cagatgacga
    82141 aagaattaaa ggaagtcgct gaacatgagt tagactgcaa attcgaccgt aaattcatct
    82201 atttcctgag catgcacatc gccgcatttt taaagcgcgg aaaacagatt gatgttttaa
    82261 acccgcagga aacagatgaa atcagggaaa cccatgtgaa agaatatgag gtcgcactga
    82321 ttttcaaaga taaaattcaa gcgtatttta aagtaaccgt tccggaaatc gaagtcatct
    82381 acttgacgat gctgattcag tcgattaaat catggaaaga aaacaaaagg acgggcattg
    82441 tcgtggcggc ccatggaaac agcacggcga gctctatggt tgaagtagcc actgaactgc
    82501 tggggagcac cccgattgct gcggttgata tgcctttgac cgtttcacct gcggaaatcg
    82561 taagcagtct ggcggagaaa gtgaagcagg ttgatgaagg agaaggcgta ttaatgcttg
    82621 tcgacatggg atcgcttgcg atgctggaaa caaggctcga acaacaaacg ggcgtaaaaa
    82681 taaaaacgat cagcaatgtt acgacatcga tggtgcttga tgctgtccgc aaggtgaatt
    82741 atttgaattt gaatttgcac gccatctatg attcggttac aaaggatttc atcgatttat
    82801 gggccgataa accgcgggtc tcaggcaaaa agaaggcgat cgtctccatt tgcacgacag
    82861 gcggcggaac ggcgaaaaag ctcgaagaga tcttaacagc aatcgtgagc aggacatcag
    82921 atgaacaaat cagcattttg acggtgtcat cgatcaaatt agcaaaccgc atgaaagaaa
    82981 ttgaaaaaac gtatgagatc cttgccacgg tgggcacgaa gaatcctaaa atcgatgctc
    83041 cgcacgtgcc tttagaagta ttgattgaag gcgaaggaga aaaagtgatt cagcaagtga
    83101 ttggaaacgg caatatccct gcgagcggcg gattatccgg taaaaatgtg gtggtgaagg
    83161 agctgtgcga agacagcctg aaaaaatatc ttgtcttttt gaatccctat catatgatag
    83221 acatgctgtt ggagtggctt cagacggttc aagacgaact gcgcatcaca ttcagcaacg
    83281 cggtgctgat caaagtcatc atgcataccg cttttgcttt tgaaagggtg atcaaacaga
    83341 atccgatcgc ttttcctgag gaagaagaaa tgaatgatca gcttcaaaac gttcttcaca
    83401 tcacagagaa aacattaaag ccttacgaag aaaagcttgg actcgcgatc agcgaagatg
    83461 aaaaaatatt tatcgcgacc atcttttctg aagagttata gctgttttcc atgagcgatt
    83521 ttttcaggta aacctgtatt aagtggaatc ccattttaat acaggtttat ttttatgctt
    83581 gaatgtgttt caaacttgaa aatcattcgt cttgagatgc agtgaaagcg cttaatacaa
    83641 ctttgttggc acgatccttg cattataaat aagcgaacga aaaaagaaag gagcaatgta
    83701 catgattaca gtcattatca gcggccacgg aaactttccc acagcattaa aagaatcttc
    83761 agggatgata ttcggagaag aagacagcct gatcgcggtg ccgtttctga aaggggaagg
    83821 cattcagaca ctgcaagaaa aatatcatca gacgctgaag gacattccgg aggaacacga
    83881 ggtgcttttt ttagtggata ttttcggcgg gacgccatac aacgcagcga ctccttacat
    83941 cgcgaaggag cggagattcg atatggcagc cggcgtgaac ctgccgattt tgttagaggc
    84001 attgagcttg agggagcata tgccgctcaa acaactgctg aaccagttga aaaagatgag
    84061 ccgggaatgc ttccaaatct gcagcgaaca attggaaaaa ttcagtcagt ctaatcaggg
    84121 aagagaggat gaattgtaat gaaaatcgtt ttagcaagaa ttgatgaccg ctttattcac
    84181 ggccaagtat taacaagatg gattaaaatc cacgctgctg accgcattat cgtcgtctct
    84241 gatgaggtgg cgcaggacga aatgagaaaa acgctgatcc tttctgtcgc accttcaaat
    84301 gtgaaagcca gcgccgtttc gatctccaaa atggccaaag cgtttcacag tccgcggtac
    84361 gaagatacga cggcaatgct gttattcgaa aatccgggcg acattgtttc tttaatcgaa
    84421 gcaggtgttc cgatcgaaac agtcaatgtc ggcgggatgc gcttcgagaa taaccgcagg
    84481 caaatcacga aatcggtaag cgtgactgaa aaggacatca aatcgtttga acaattgcac
    84541 ggattgggcg tgaagctgga actgaggcag ctgccgtcag attcgagcga agactttatg
    84601 cagattttaa gaaacgcaat aaaatcctag aaggagggtt ctaaagccat gtcaacgatt
    84661 caaattattt tgctgctcgt cattgcagct ataacaggta tcggtagtgt attggacgaa
    84721 gggcagacac accgtccgct gattgcctgc acgttggtcg gcctggttct cggggatctg
    84781 aaaacaggca tcattctcgg cggaacgctg gagctgatgg cgcttggctg gatgaacgtc
    84841 ggtcttgcaa tggcccccga tacggctatc gcttccgtga tttcgaccat tttagtgatt
    84901 accgccgatc agggagtcgg tgaagggatt gccgtcgcgg tggctttggc tgctgcgggt
    84961 caggcgctga cgattttcgt caggacgatc accgtatttt taattcaccg cgccgacaaa
    85021 tacgcaaagg atggcaattt taaaggaatt gaaatcatgc atattaccgc catggcgttt
    85081 caggcgctgc gcgttatgat tccgacattg attgtggctc tgatcagtgt cagcgctgtt
    85141 caggcgtttt tgggaaatat tccggacgtc atcacaaaag gtttgcaaat aggcgggggc
    85201 attatcgttg ttgtcggata tgcgatggtc atcaacatga tgaacattcc gtatttgaag
    85261 ccgtttttct atatcggttt tttgctggcc gcgtttaccg atttcaattt agtcggcttc
    85321 ggtgccctcg ggctttgtct ggcattttta tatcagcaag tgatgcaaaa aaatcatgcg
    85381 cagggggcgg tggctgccgc cagtgacagc agcgtggctg catatgatga tgacgatgat
    85441 ctggatgctt aactattgaa ggagggacga ataatgagca cagaaaaaag gttaacgaag
    85501 aaagagattt tcagtatgtt tatccgctca aactttttgc tcggatcatt taactttgag
    85561 cgtgtacagg cgctcggcta ctgctacgtc atgattccgg cgatcaaaaa attgtacggt
    85621 ccgggagcga aacggagcga agcgctccag cgccacttgg aatggtttaa tacgcatccg
    85681 tggctgacag cgccgatatt cggcgtgacc gctgcgatgg aagaagaaat ggccaacaat
    85741 aaaaagattg atgccaaagc gattaatgga atgaaaatcg gcttaatggg cccgttggca
    85801 ggtgtgggcg acccgatttt ctgggggacg ctgcgtcccg ttctggcagc cttgggagcg
    85861 tcgcttgctt taagcggaaa catcgccggc ccgcttttgt ttttcttttt aatcaacgcg
    85921 atcaggttaa gtacaaaata ctacgggtta aagtacggct atgtgaaagg catggaaatt
    85981 ttgcaggact tggtcgggaa ccgcattcag aaactgacgg aaggcgcttc aatactcggg
    86041 ctgtttgtga tgggagcgct cgtttccaag tggacgacga tcaatatccc gatcgtcgtg
    86101 tcgagaatta aagatgatgc aggcaaagtc gatgtacaga ccgtgcaaaa cattttagac
    86161 agcatcatgc cgggggtact gcctctagga ttgacattgc tcgctgcctg gatgcttcgc
    86221 aaaggggtga atcctcttct catgattttc ggtattttta tcatcgggat tgtcggctat
    86281 tgggctggct ttttggcata aaatgattta gttgttcttt tcttagcttt tggagaggca
    86341 ggtccattcg gccgcaaaaa gggggaggct gtttggactt cctgccttaa ccgtcactaa
    86401 aaaccgtgtg aagaagaggg gagaaaaggg atgaaaaaga gaatgattca gatggggatc
    86461 ataggggcta tgatgtttcc ggaagccttt tccgcagctg cggccgaccc ggactactat
    86521 aacgaggatc atcggcccaa gtatcatttc acgccggaag caaactggat gaatgacccg
    86581 aacgggatgg tgtattacgc gggggaatat catctgtttt atcaatatca tccgtatggc
    86641 ttgcgctggg ggccgatgca ttgggggcac gcagtaagca aagatttggt caagtgggag
    86701 catttgccgg tcgcgctgta tccggatgaa aaagggacaa ttttttcggg aagcgctgtc
    86761 gtcgatcggc ataatacaac agggtttcaa acagggacgg agaagccgct cgttgccatt
    86821 tatacgcagg accgggacgg ggaacaagta caaagcatcg cctacagcaa tgacaaaggc
    86881 aggacatgga cgaagtactc aggcaacccc gtcattccaa atccgggaaa aagagatttc
    86941 cgagatccga aagtcgtttg gcacaaacag acgaaaaagt gggtgatggt gcttgcgggc
    87001 ggcgaccgaa ttttaatcta tacatcgcct gacctgaagc actggacaca tgcgagcgaa
    87061 ttcggcgaag gagaaggcag ccatggaggc gtgtgggaat gtccggatct gtttgagctt
    87121 cctgtagagg ggagaccgaa tgaaacgaaa tgggtgatgc aagtcagtgt tggagacggt
    87181 gctgtctcag gaggatcagg catgcaatat ttcgtcggaa gctttgacgg cacaaccttt
    87241 aaaaatgaaa acccgccgaa tcgcgtatta tggacagatt acggcaaaga cttctacgca
    87301 gctgtcagct ggtctgatat cccgcggtct gacgggcgaa ggctttggtt aggatggatg
    87361 agcaattggc aatacgcaaa cgatgttccc acttccccgt ggagaagcgc aatgtctatc
    87421 ccgagagaac taaaattgaa agcgttttcc gaaggattca gaattgttca ggctccggta
    87481 actgagctga agtcgatcag gggtgcatcg caaatgtgga aaaacaagat catttcacct
    87541 cgaaacagaa attttttgaa agcgctgtca gataatgcgt acgaaatcaa tgcggaattt
    87601 caagtaaata ccggaactgc ggccgaattt ggctttaaag tccgaacagg ggaaaaccaa
    87661 tatacgaaaa tcggctacag caaaaacagc gcttcactgt tcgtcgaccg aagccaatcc
    87721 ggaaacgtct cctttaatcc gaactttaac accggaaagc atgcggcccc gctgcaaccg
    87781 gtcggtggga aggtgaagat gcgcatttat gtcgaccgct cttcagttga agtattcggc
    87841 aacgacggga ggcaggtgat caccgacatt attctgccgg accgatccag taaagggctt
    87901 gaagtatacg catctaacgg gtttgtcaag ctgaattcaa tgacggttca tcctctgaaa
    87961 aacgtatggg gaacgtcacc ctttcaatcg aatttgaccg gctggacgac cgtaaacggt
    88021 gtatgggccg acacgattga tggaaaacaa gggcgatctg acggggattc gttcatttta
    88081 tcttcagcaa aaggaacaga tttcacatat gaagcagatg tcacggtaaa ggatggaaat
    88141 ggcagagggg cgggtgctct cgtgtttcgg gccgacaagg atgttcaaaa cggatatctt
    88201 gccaatgtgg atgccaagca tgatgtggtg aagtttttca aatttgaaaa cggctcggcc
    88261 tctgttattg ccgaacaccg cacaccgata gaaaccggcc ggaaatatca cctgaaggcg
    88321 gtggcccgcg attccaactt tcatatttac ttggacggcc gattggtgat aagtgctcgg
    88381 gattccacgt ttaccgaggg agcatttggc ttgaatgcat gggatgcgac cgcagtcttc
    88441 caacatgttt atgctgatcg ataacgatga agctggaatg ccgggcattc cagcctttca
    88501 tttaaaagac gctgcggacc aatccgccgt ccgcccgcaa ggctgcacca ttgatcggcg
    88561 aggaaagcgg actgcttaaa aaggtgacaa agtgcgcgat ttcttccggc cgaatcagcc
    88621 tttgtatgat agaggtcggc cggttttctt tcataaaccg cctttccgct tcttcgaccg
    88681 tcaggttttc atccggataa agagtcttca gcatcgtttc aacgccttcg gttaaggttg
    88741 agcccggcat aacggtattg acagtcacat ttgtacccgt agcaagctct gccaagctcc
    88801 gggaaatcga aagctgcatc gtttttgttg cgctgtaatg cgccatttcc tgtgacggca
    88861 taaccgcagc ttcgctcgca ataaaaatga cccggccttc ttttttctcg atcatgcttt
    88921 gcaaatatct ccgcgagagc cttactccgc tcataatatt cacttcgaaa aagcggaacc
    88981 aatcctcatc cggaatctca aaatattccg ccggctcaaa aattcctaaa ttattaatga
    89041 gaatatcaac atgcgggaac gctgctatta ggtcttgaca ccctttctca gtgccaagat
    89101 cataaggggc cggatgaaga acagcctcgg ggaattggcc tttcaattcg tctattattt
    89161 gattgacctt gtcttgccgg cgtccgttaa tgatgacaga cgcaccttct ttcgcaagtg
    89221 aagcggcaat cgctttgccg attccggacg ttgatccggt caccaatgct gtttttcctc
    89281 gtaagttcag gttcatcatg gatccctccg ttttcttttc agtataaaca gaacaatgtc
    89341 atacaaaaca tcattcatga ttatggaaca gaagaacccg aaacggaagt acgcacttta
    89401 aagttatata ggcacttttt tgtgccccct cagtttaaag aggggaccgt ttgtttgacc
    89461 aggcaaaaaa agcatcaaaa aaccgccgtc tgtaaacggc gggcttactg tttatgggga
    89521 attcaatcat agcaagtaac ggtgatgtat gtatcgttcc ctttaaacag aacgagttct
    89581 gcttttttgt tcgcgccatc tgtaaaatcg ctgacatcga tcaccggact gttgcttttc
    89641 ggtccgacgt agatattttt tctaacgatt tcgggcgtgc ttcccgcccc gtcaacttca
    89701 tacagcgtaa aagtaaagcc ataaaagctg ttgttgtgaa aataaaattt ccctccgcct
    89761 gatttaatga tcggagtctg cgatgtcatg ccgtatgtgc cgatattatc ccatacaccg
    89821 gaacctgctg cagacgcaga agaaaaaggc aaaagcaaac acgccaaagt gagcagtaag
    89881 gcaccgattt tgctgaattt catgattggt cctccttttt agtcactaca ctggggattg
    89941 tatcattcat cacagatgaa agaatgaggc attgttccct gaaaaattgg gtttatcttt
    90001 ttcatatgat gcactttttg cgaacggcat ccataaattg tgcttttatt aagaaaaaag
    90061 gccgatcatg gtgctgcggc gctgtaacaa atgaagctga tatcccatga aggcctccgc
    90121 ggtttttcga gtttttttct tttgaaattg aaatagacac tgctaatgat tgacaacatt
    90181 ttcaaactga cttaaactta gtttgatgat taaactaagt gtgtgcataa ggagtggatg
    90241 aaagagggag atcattttat gttctgatca aagcaacctt cgaaatctga ttcttgcgaa
    90301 attggaaaaa ggaggtgata agatgacata aacctacaat ctagtattcg tggttgacga
    90361 gtgaagcatc tgtctcactt cggctgaaag gccgtttgcc aggttcaatg tatgcgcttt
    90421 cataaaaact tatcataaag ccgttttgaa aggctgtgga ggaggtaaga atcatgacgg
    90481 gtggacatgt aaaccaagtt agtatgtatg agaaatccgg ttatgcttct ggagatttag
    90541 catgtaattt aatttacacc acggtttcta catatctgtt atttttctat acggatgttt
    90601 atggtttatc agccgctgcc gctggaacaa tgtttctgat tgttcgaatc attgatgcgc
    90661 ttgccgatcc ttttatcgga acattagtag accgaacaaa cagcagattc gggaggttta
    90721 ggccgtatct gctgttcggc gcgtttccgc tttctgtact tgccatcctc tgttttacaa
    90781 cccctgattt ttcagatacc ggaaaattaa tctacgctta tatcacgtat gtcggtttat
    90841 cactcacata tacagcgata aatgttccat acggcgcatt aacctccgcg atgacgagag
    90901 ataatcaaga ggtcgtcagc attacttcgg ttcggatggt ctttgcaaat cttggcggac
    90961 tcatcgtatc tttttttgtt cctttacttt ctacttattt aggtgatacg acaggaaaca
    91021 cggctcttgg ctggcagctg acgatgagca tgctggggat aattggcgcc tgtctattaa
    91081 tcttttgttt taaaagtaca aaagaacggg tcactctgcc aatgtccgaa gaaaaaatta
    91141 aattttccga tctattcgag caattccggg tgaatcgtcc gttagtcgtt ttaagcattt
    91201 tctttatcat tatttttggc gtcaactcga taagcaattc cgtcggcatc tactacatga
    91261 cgtacaatgt aggcagagcc gatcttgtga aatggtacgg cttgcttgga agccttcctg
    91321 cattggccat cctgccgttt ataccccgaa tcaataagtg gctgggaaag agaaagctat
    91381 taaatgccgc tttattatta aatatcattg gacttttagc cattctcatt gttccgccaa
    91441 gcaatgtgtt tctggtgctc ttctttcggg tcattgccgc agttggaagc gtgacggccg
    91501 ggggatatat gtgggcgctt atccctgaaa caatcgaata tggcgaatat aagacaggga
    91561 aacgcttgag tggattgatt tatgcgatta tcggcttctt tttcaagttt ggcatggcac
    91621 tcggcggaat cgttccagga ctcatattgg agaagttcgg ctatgccgca ggccaggtcc
    91681 aaacacctga agcgttgaca gggatattat taacgacaac tgtagttccg gttattttcc
    91741 ttatattggc tatgatcgac attaattttt acaatttaag cgatgaaaaa tatgcaaaag
    91801 tcgtacgtga attagagaat agagataaag tgacttggac tctatgaaga atttcagtgg
    91861 aaatatacat tttaaagaca accgtgagga ggaataaaga tgaaaattat caatccggtg
    91921 cttaaaggtt tcaacccgga tccatccata tgcagagtag gggaagatta ttatatcgca
    91981 gtatccacct tcgaatggtt tccaggagtg caaatccatc attcaaaaga tttggtgaat
    92041 tggcgtttaa ttgcacatcc gttgcagagg gtttcacaat tggatatgaa agggaatccc
    92101 gactcaggcg gtgtatgggc gccttgtcta agttacagtg aaggaaagtt ttggcttata
    92161 tatacagatg taaaagttgt ggatggagcc tggaaagact gtcataacta tttagttact
    92221 tgcgaaaccg tcgatggaga ttggggggag ccgattcaac taaatagttc cggcttcgat
    92281 gcttcattgt tccatgatgt cgacggaaga aaatatttgt taaatatgct gtgggatcac
    92341 cggatcggcc gccattcatt cggaggcatt gtgatgcagg aattttccgt gcgcgaaaaa
    92401 aggcttatcc atcaaccgaa aatcattttt gaaggcacag atattaaact gactgaagcg
    92461 ccgcaccttt atcatatcgg ggattattac tatttgttga cagcggaagg cgggacccgt
    92521 tacgagcatg ccgccacaat tgcccgttca aaacatatcg aaggaccata tgagattcac
    92581 cccgacaatc caattttaac gtcttggcac gaacctcgga atccgttgca gaaatgcgga
    92641 catgcatcaa ttgtggaaac gcatacaggc gagtggtatt tagctcactt aaccgggcgt
    92701 cctattcatc ctgctgatga ctcggttatt caccaaagag gatattgtcc tttgggaaga
    92761 gaaaccgcga ttcaaaaatt agagtggaaa gacggctggc cttatgtggc aggcggaaaa
    92821 gaggggaggg tggaggtgga agcgccccgc atatctgaaa caaaatttcc atcgacctat
    92881 caggaagtcg atcaatttgc tgatcggaca ttaaatatga actttcagac attgcggatt
    92941 ccctttacga aagaattagg atcattaact gaaaggccga atcatttacg tttatatgga
    93001 cgtgaatcac taacctccac atttacccag gcgtttgtag ccaggcgttg gcaaagcctc
    93061 cgttttacag cggagactgc tgttgatttc aacccggaga cctttcagca agccgcggga
    93121 ctcgtgaatt actacaacac cgaaaactgg acggctcttc aagtgactta tgatgaagac
    93181 cttgggcgca ttttggatgt aacgatatgc gataatttta cattctcaca gccgataaaa
    93241 gacaaaattg tcatcccgcg ggacatacaa tatgtttatt taagagtaaa tgtcgaatgg
    93301 gaaacatatt attactccta ttcttttaat aaaaaagact ggtataaaat tgagatcccg
    93361 ttggaatcta aaaaactgtc agatgattat gtgcgcggag gaggattctt caccggagct
    93421 tttgtgggaa tgcaatgcca agatacaagc ggagcacatc aacatgccga ttttgattac
    93481 tttatgtaca aagagctatg agtcaacaaa ataccgctcc cgacaatcgg gagcggttca
    93541 aatttgtttt cttcccttcc cattttaatg cctctttcct tcctcggtta atttaaaagt
    93601 tgtcatcctc gctcgctttg gggtaagtga aacgcaaaag gagcagatgc attatgaacc
    93661 tttcaaatta aacttcatta ctaaacaatg attacagaag gtgttcatta atgaacatcc
    93721 ataagacaaa agaccggggg ataggcgctc attttgcatg catatgctct tttttgctgg
    93781 tgtcgatgaa aaatacaaaa aatttatatt tttcaaattc ccactttaca ggtaggtata
    93841 gtatagatta tatttaacaa taaaaataaa ccaattgaag tgggaggcca acatgaaaaa
    93901 gctgattgtg tttgtcttga taggattatt tgcgcagctg atagatggcg ccttagggat
    93961 ggcgtacggg gtgacatcgt cgtcattgct gcttgccttc ggcatcgcac cggcggttgc
    94021 gtcagcatcc gttcacctgg cggaagtcgt cacaaccgcg gcatccggtg tgtcgcatat
    94081 aaagtttgga aacgttgata aacaaacggt caaacgactc gtcatcccgg gatcactcgg
    94141 ggcatttctc ggcgcttcct ttttaagcaa cattccgggc gagcttgcga aaccttatat
    94201 ttcaatattt ctgcttgtcc tcggcgtgta tgtgctcact cgatttctat tcatgtttaa
    94261 aataggagag caaaaaagcg gtatcagcct ttcgagaaaa aaagccgttc ccctgggatt
    94321 aatcgcgggt tttgctgatg caaccggagg gggaggctgg gggccgattg ccactccagt
    94381 tttgttatcc aaaaaaggcg tcagtgcgag aaaagtagtg ggtactgttg acacaagcga
    94441 gtttgctatt gccgtttcgg caacgttagg atttttcatt tctctcggct gggaagaagt
    94501 caattggctg tgggttggtg cattgatgat tggcggaatt attgcggctc cgattgccgc
    94561 ctggctggtg cagaaggtgc atgcccgatt aatgggcgtt ctggtcggcg gactgatcat
    94621 tctcgtcaac acaagaacgc ttgtccattc gtggatcaat caaacagcat tatatccggc
    94681 tatttatatt ggaatcatcg cagtttggat atcagctatt gtatatattg ttgtaaaaat
    94741 aagaacaagt gatcaaactg ctcaagcatt aaatcaataa tcttgcgacg gcttcagata
    94801 tcatgagcgt tttaaaaaag atgcggaagt cgataagcaa gagaagggaa gaacttcagg
    94861 ccgtcaacaa acgaatacat tccgatcgga caaccgaagg gctcctgtta gactgccgtt
    94921 ccttgaaaag gaactgtaaa ctaagaggac tttttatttt taaatttact tatagcgaga
    94981 tcggcatagc gccggtctca acttgttttc atgcctcttt ttgcattccc cgtctcattt
    95041 ctaaacaatg aatgcggaag gtgtttatta atgaacatct ccagcttgat tgccgattga
    95101 atgcgggttt tcctggaatt ataatatttg tgaatgagtg gatgtgaata gcctaacgca
    95161 ctatcgcggt ttatcattcc ggtgcaggct gttatttaca aaaatagaga tggaggtagg
    95221 atgtatgtct tcaaaacaag aggagagctt cgccatatta actgagagag aattgtcttc
    95281 tgcggcattt aaagatgaag cgtacgaatt ttacaagcga ttacgcgctt cccgtcctgt
    95341 ctatcccgta tcgatggggg atctgggcga aggctggctc attacgaggt acgaggatgc
    95401 ggtccatata ttaaaggatg caagaatgaa gaaaaattac gaaaatgtgt ttactgaaga
    95461 agaattagag aacttctccg ctctggaaaa tgaagaacct ttatcaaagc atatgctcaa
    95521 ctcagatccc cccgaccacg gccgtttgcg gtctcttgta cagaaagcat ttactccccg
    95581 gatggtttta cagctcgaga acagaatcca aaaaatcgct gattctttat tggatcaagc
    95641 agaaccgaat cattccatga atcttgtaga cgacttcgct ttcccgctgc cgatcattgt
    95701 catcagcgag atgcttggta ttccgcttga agatcggcaa aaattcagag tttggtccca
    95761 ggcggttatt gatttttctg acacgcccga aagcctggag gaatacaagc ataaaatagg
    95821 cgagtttgct gaatacctgg aatatttggt ttgcaaaaaa agggacgagc cggctgagga
    95881 tttagtcagt gcattaattc aggcagaaag cgaaggaacg acattaagca tagaagagct
    95941 gtattcgaca attatgctcc ttatcgttgc aggacatgag acaacggtaa acttaataac
    96001 caatatgacc tttgccttgc tgaaccaccc tgagcaactg gaaaagcttc atcaaaacgc
    96061 agatttaatc gactcagcca ttgaagaggc gctcagattt cacagccccg tggaattgac
    96121 cactctgcgc tgggcggccg aaccgtttac attgcacggg caggagatga agagaaaaga
    96181 tgtgatcatc atttcattag cctcggccaa ccgcgatgac acggtcttcc cgaatgccga
    96241 ccgctttaat attgaaagaa aggataaccg ccaccttgcc tttggctatg gcagccattt
    96301 ttgcctgggc gcaccgcttg cccgattgga ggccaaaatt gccattcaaa ccttgctgcg
    96361 ccgctttgaa catatagaga tcaaaggcga aagggagcag atcaaatgga aaggcaattt
    96421 tctgatgaga gctttagatg aactgccatt atctttttaa atgattggat ttgcgatctg
    96481 tcatttcggc cgaagaaaaa gcatgggatg ttttcatctt gaaaatagaa catcagatta
    96541 tgagacattc atctattaca aggttcataa aaatcgtact ccccgatatg acggggagta
    96601 ctcctcttgc cggcttaatc gtctattgtt attcatgttc gctttcacga atgcctcctc
    96661 tcatattttc ctcgcaagtt tactgcacaa cagctttaac ttttcttatt gattttaaaa
    96721 tttgtaagtt tcttgtttct gtttataatt agaaacatat gctaatgttc cgccgcctta
    96781 aaactgatta acagatgagc attcccggaa tgttccgtga gacgttttaa aatatactgg
    96841 ctaaagaaga aaggtgtttt taaacttgag aggattcatc aaatggacag gggtggcgat
    96901 tctgtgtatt ggcttgatcg cctgtacttc aaacaagaat gctgaaaatg ttcattacgc
    96961 aaaagacgac agacaaacat tggatattta tacaccgcaa acaaacgagg atgaaaaaca
    97021 tcctgttctc atctatcttc acggtggagg atggacaagc ggcgacaaaa gcagggctgc
    97081 ttcgaagccg gcattgttca cggaaaacgg ctatgttttc gtatctgtca actatcggct
    97141 tcatcccgat gttcagtatg aagagatggc tgatgatgcg gctaaggccg ttaaatgggt
    97201 gatggatcat gctgatgaat atcaaatcga tccgtcaaaa attaatgtta tgggacattc
    97261 ggcaggaggg cacttggccg ccttaattgc cgcaaatccg tcatatttaa atcgtgtcgg
    97321 cctcacgccg gcctcgctca attcgattgt ggttttagat ggacccttgg atatgaaacg
    97381 attcatcgaa gcgatcccgt cttataaaaa agtgttcggc acagacgaaa aggtgtggac
    97441 agaagcatcg ccgctctcct acatcaacaa ctcaaaatta ccgcctgcct atcttgtgac
    97501 ccgctgggaa gaccccgccg tctacaaatt cgcggaaacc gtaaacaaag cgaaagcaac
    97561 ggattttgtg tatcgggtca acagcttatc tcacagtgat ttaaataaga tgttcggctc
    97621 accggatgcg ccggcagaag cacagaatct gacaaaagcg gttatggcgt ttttagagaa
    97681 ggaaaataaa tagactaaac aggccgattt agcctcctat gcacttggtt gaaagtgtat
    97741 aaacagctgt taaactagca gagaaaggcc tgaattttaa atccggcctt tctcacactt
    97801 gttaccctcc tcactcataa tgcatcaatc tgcaaaatcc caaaatataa acaaaacatt
    97861 aattaaatca agccatttga tttaacaaat ttacgatacg atcatataga acttgatggt
    97921 tgggagatta agagctaggg ggatatgatg tgagaatgaa acgattaagg atgaggaagc
    97981 atttactgat agctgtctgt tctttggcac ttcttctaag ttctctggtt gtaggcgatg
    98041 cgagcgcggc aactaaacca acaactgcag cttcgccgca gtcttccgga tttttcgtag
    98101 atcattacaa aaataatatc tctgctaata tgacggtgga atccaatcca gtcatcgggg
    98161 tgctttccga atttaataaa ctttggatcc ccggaaagac gtggaatgcc ggtactaaac
    98221 tgaacagaag agtgttggat gccaacatcc aaaaagtcgt ggatattgct gaacaccgca
    98281 tgatgtttga ggaaaatgct gcatattttg atgatcggag gggccagagc tacagtgtta
    98341 ttgacggcct cgggaagctt gctgacgtct atcgaatgaa cgcgggagcg acgacaacga
    98401 tcatcagcat cccggcagat gcctcgataa aaaaatatca tgatgaagga accaattcag
    98461 gcagcaccag ttcggaactt ggacatgtcg tgagcttggt caatacttta cgcggcaact
    98521 attcttcatc gaatccggct aaaggctatt tcaattatcc ccgtccgttt cgctggaaag
    98581 acaattcgat cattgttcca acgcttattc ccgtcatcaa tcctgatccg aacaaagacg
    98641 gaggttttcc aagcggacat acgaacgccg catatctcag cgcttttgcc atggcctatg
    98701 cgataccaga gcgttatcag gagctgctga ctcgcgcttc tgaactcggt cataaccgga
    98761 ttgttgccgg tatgcattcc ccgctggacg ttatgggggg aagggtcatg gcaacagcgt
    98821 tgtcggctgc gatcctgtcc gatcccgaca atgaaaaatt gaagaaaacg gcttatgatg
    98881 aagctcatcg taaactatta acgcaaaccg gtacaggcga agacagatac agcgattatg
    98941 aaacgaataa aaaacaatat acggaacgat tgacatatgg atttcgtcaa atgaagacaa
    99001 ccgctaaact aatggcagtt ccaaagggag ccgaagtcct gctggaaacg cgttttcctt
    99061 accttgataa aaagcagcgc cgtttgattt tagccactac cggtcttccg gccggctatc
    99121 ctgttcttga tgatgcggaa ggatggggaa ggcttaatct cttttccgcc gcagatgggt
    99181 atggtgcttt gaccaaagat gttaccgtga agatggatgc tgccaaaggc ggcttccatg
    99241 caacggatcg ctggcgcaac gacatctccg gcgctggaaa gctgaccaaa aaggggacag
    99301 gcactttgaa gctggaaggg aaaaatacat attccggcgg tacacggatt gatcaaggga
    99361 cgcttgaggg cggttcggag acagctttcg ggagaggtga tgtttcactg ggaagaggca
    99421 cccttaggga agatgtgccg ggaaaactga tgatcggggg agactacaaa caatctgctg
    99481 aaggaatact tgaacttcat ctcagcggta aaaaagatca gttgaaaatt aaaggaaaag
    99541 caagattaaa ggggacatta cgtctcaatt ttacagacaa ttacgttccg gctgatggat
    99601 cggcggtcat aaccttccgc aagcgtcatg gctcattttc ttccgtcgaa accagaggat
    99661 tgccaagcaa gtataaagtg aagatcatct ataagtccaa cagtattcag ttgaaacttg
    99721 atcaaaaggg gagaagctga tcttcatcat aagctgcaag ctggcgctta ctgccgccag
    99781 cttgtttttc gttttgacga agtctatctt gaacaggaga tcttaaaaaa tagtcggcac
    99841 cattcccccg tccatacgga tcggagaccc tttaaatgca gatgcataag gactgcatac
    99901 aaatgccgcc agtctgccga tttcaatagg tttgataaat cgctgtattt cggattgagg
    99961 caggtttgtg gtcatgaatt tcttctcttt ttctgaaaaa gtcattcctt catcagggta
   100021 cattccctca atgatttgct tcacattctc agagagcgtc ggccccggca tgatcgtatt
   100081 gaccgtcact tctgttccga ttgttaattt agataagctt tttgacaatg ataatagcat
   100141 tgattttgtc atacaatact gaggcatctg tcctgaaggc atcatcgctt cttcacttgc
   100201 aataaagatg atgcggccaa aatcactttt cagcatttta ggcaaataaa atttagttaa
   100261 accgtttgca gccagaacgt tggtgcggaa gtatttttcc catatttcat cgtcaacgtc
   100321 ctcatattcc atgatttcat aaatgcccat attgtttatt aaaatatcga tttgagggta
   100381 ttttttaaat aaagcttccc tttgcctaat atccacgatg tcagccgcgg cgttttgggg
   100441 agaggtggca ggaaaagctg attttatttc attgactgtt cgttctgcct cttcctcatt
   100501 tcgtccgtta atgaggacat gaacaccttc tttggcaagt tcaatagcga tggcttttcc
   100561 tatccctttc gtcgatcctg taactaaagc tgttttgttc tttaatccca tatccatcaa
   100621 acatttctcc tattctagtt aagtccattc agccgggttt gcttacgcca attagaaggt
   100681 gtctcgcctt cccagaggcg gaaggcccgg tagaacgagt tctgatcttc atatccgatc
   100741 agaaaggcca cttctttaat atcgagcgaa gggtctgcca agtattcccg cgcctgctca
   100801 tgtctgactt ggatcaacag ctgtttgaag ctagtgcctt catcagtaag ccggcgctgc
   100861 aaggtgcggc cgctcattcc caattcgccc gcgacagtct gaatgtctgg gtgccctcct
   100921 gtgagcgtgc gtttcatgat ccacttgacc acttcagtga ttgaaaggct attttgctga
   100981 tcattcaacg attgatccag cacgggagtc agaatctcca gcaactctgc attatacgag
   101041 acaaaggggc ggtccagatc tcctcgatgc agcgtcagcc gattccgatc tgcaccgctc
   101101 cggatacggc agccgaagta tgcttcaagc gcctgcatgt cgcccattgg gtgtgcaaac
   101161 tcgaccgact tcgctgtcaa cggctgacct gtaccccggc gcccgagttc cagaagaaat
   101221 gccagtgtaa tgccaatcaa gagcggcgga ccgggttgct tatcatccaa ccattccagt
   101281 tcgattgtgc agtgctcact ttcctcggtg atacgcaagc tttcgggagg gcacaattgt
   101341 ttatagcggg ccattcgctt tagcgcgtcg cggtagtcac gagcatggta agccgctaat
   101401 acggctggag ggtaatgtgc cggctcaaag ccggtcgcaa gcttgatgat tcctttggaa
   101461 acatcatcaa cgagatcgga atacgcctgc cagatcgcga ggtattgggc ggcggtgaca
   101521 actggttcag tcatcatggt gagcggcagc tgggcttttc ggagcacgtc agaggcgtta
   101581 attcctaagt gacgcaatcc cgcccaaaac ctgccgggaa tttaattcga ttatgagaca
   101641 tcatacgtat gagcactcct ttaactttct gcaccttcgc tcacttggtc gtcattccat
   101701 cctgccttat tggcgggaca gttataactt tacctatcca ttgtcggact gtaactagca
   101761 aaggacgaca tttaacttgc cgattacgcc gaacgtgtca gcgtacgaag actgtgacag
   101821 gcaggcgcct gtattctatc attaccttca aataggaggg acaagtatta ttgtttgaat
   101881 cttcaattga tgaatgcagt ccttagatat aggaaacaag ccgggaggaa actcccggct
   101941 gtaaaatcat cccttgccaa acacgggatt tcctgttttc atcacatgtt ttctcgtcat
   102001 gaaaaagagg agggcggcga caaaaaactc ggaaagcggc aaggatagcc aaactcccgt
   102061 gacgccaata aacttaggca aaatccaaag caggatgaga agggacacga agcttcgcaa
   102121 tatgatgatc aaagccgatg agccggcccg gccaatggat tgaaagtaac tcatatagac
   102181 aaagttatag ccaaggaaga tatacccgat aaaaaatagg cggattccat cgatggccag
   102241 ctcctggatt tcggttgatt ctattccgaa taaacctaca aggaacggtg cagccaccca
   102301 accgataacg agcaaaagaa ttcccaggat aacagcggtc ttctccccaa tcttcatgct
   102361 gcttttgatt cgttcgcttt cttcagcacc atgataatag ctgatcattg gctgaagcgc
   102421 catttcaatg ccgaagaagg acaggaacat aaacccgtga aggtagttga tgaccgagaa
   102481 ggcagcgacc cctcccgtgc ctgccaattc ggacatcgcc aggttatacc ctgttacaaa
   102541 tatgaggagc ccggcctccg ccagaaaact tggaaacccg atggcaaaga tatgcagaag
   102601 ggatttccgg gaccactgaa acgccagctt tctcagttgc gcttgacggt taaagaagtg
   102661 cagggataat acaagcagtc cggcgaatcc gccaagcacc gttgaaatcg cagcacctgt
   102721 tacccccatg ttcaaaatca tgattgtata aaaattcaga atgatattca caatcgatgt
   102781 tgttgcaaga gctatcatcg aaagctttgg actgccgtca ttccttacaa aaatacttaa
   102841 gacctgttct aatgcgatga cccagccgaa taaaaacatg atgtttaagt actctatgac
   102901 gtaagaagag gtgtcggagt tagcgccaag ccatagggaa atggcttgaa tattgaaaag
   102961 cccgaacacc cctaaaagcg cactgatgat tagtgtagag aagagagcca gagaaaaaac
   103021 gctgcttgcc ttttgaggac gattctcccc gatgctgata gagtacttcg ttgctccgcc
   103081 tatcccaacc cacagagaga tggccataat caaagaaatg accggatagg aaaggttcac
   103141 tccagccagt gctgcggttc caatcccatt tccaacgaat aggccatcaa ttaaaatatt
   103201 cgctgacatc aagagtaatc caagcgttgc agggatgaaa tatttaaaaa acacttgatt
   103261 aactggtaat ttcattagct gctgatgtgt ttctgtcatc atgtattcct cctataatga
   103321 gctacaggag tattctaaac cttcaagtta cttgaaggtc aatcaaaact ttgtcaccgg
   103381 aatttggatt aaagtgacaa aatgatcgga ctccttgatg acagcctcat caagaacgga
   103441 aatctcaacg gggattcctt caagtttata tcctttctct ttcagctgac gtaaaacaag
   103501 ctgataactt tttctcatgt cctcgtaggg gccaatatga ggatagcttg catacaaacc
   103561 ttcgtttaaa tattcattgc tgttttcgcc gtgcagcaat tcaaataagc cgatgtattt
   103621 tacaggtcct tcttgcttca agctttccat atccacgatc gttccgatgt ctccggtgaa
   103681 gaagccgtta ttctcgatcg actggctcga aagcgtttct ctatccttta aatagatgtc
   103741 gtcgccttcc tctatcagat cgacaggttt gtcaaaatac agataggaaa caggccgttt
   103801 tgggaaatac tgaaatgtta aagcaggatg accggcaagt tttattcctt cttcgattgt
   103861 ggaaattttg ttttcgatcc tcgccgcact gcgttggagc cggcaaattt ccatcctcac
   103921 ttcctcaagc ttcttcttca aaatatccat cgtcgtttcc ggagtccttt tatctaactg
   103981 atgctgaatg tcttttaacg aaaatccatt tttccttaaa aaaataatgg tatccagaac
   104041 ctgaaattgt tcaacaccat aatatcgata ggatgtttca gggtcagtat actttggctt
   104101 gaacagtccg atttcatcat agtaacgcag agtcgatgcg ggcagcttga aaagccgtgc
   104161 tacttctccc acgcggaatc gattattcac catttttcac ctcatttgtt ggtatgtgaa
   104221 ctttttttag ggttatcgga tgtatatctt aagcctacta ttgacattag gtgaaaatgc
   104281 atgcctggtc aacaaggaac cgcagcctct aaaaggggca ttacgccaaa tgatagattt
   104341 tcaaaaataa atgagggctt catgattgga agccctcatt tatttttcac aaacgtgaat
   104401 taaagaagct catttcagag aaaaggtttg aattggtccc ggcaagttta ttgctgaagc
   104461 gctcttgttc cgatcgaacg aaatcgcgga tgctctgcca gtatggaacg cttcatttct
   104521 tttacaaccg ggtgatctga ctttaaaaac cgatctttct cgtaaagccc ggtcaattgg
   104581 ccgtgatcta aaatacctag tgtatcactt aattgatagg cggcttttaa atcatgcgtt
   104641 ataaagaaat acgacattcc aaaatcgttt ttgagctctt ttaataaatc caatataagc
   104701 gtttgggtta ccatgtccag gctgctgaca gactcgtcca atacgatcag cttcggcttg
   104761 agcgagactg ctcttgcaat attaattcgc tgcaattggc cgccgctgaa ttgatgcgga
   104821 tattttgtta aatcctcttc agttaagcct actctttcca acagctcgat aatggtccgt
   104881 ttttgctcgg cgattgtgag cctttcatag ttttccagcg gttctgctat gatttgttcc
   104941 gccgtcattc gcgggttgac ggaagaatat gagtcttgaa aaacagcttg aaggtcgcgg
   105001 cggattttcc gccggatgga ttgctcggct ttatatagat catgaccttg aaaaaagatt
   105061 tggcctgatt gcggccgttc caaaccgagc atcacttttc ccaatgtgct tttcccggct
   105121 ccgcttggtc caatcatgcc cagacatgcg ccttcttcaa ttgaaaagct gacattggaa
   105181 aggacttgtt tcgatggagc tttccatttg aacaatttgc gcgccgtata atgatgagtg
   105241 acgtctttca cttgtaataa actcacttgt tcaccccata tcaaatgcag gtcttcttca
   105301 tactgactca agtggcaagt tgatccattg gcaaagtcaa ccgtgcactt aacagcttct
   105361 ttgtatagtc atgttttggt tcatcaaaca gctgaaacac atctccattt tctacaattc
   105421 tcccattctg catcacagcg acttcatcgg ccatttcagc aatgacgccc agatcatgag
   105481 atataagcaa aatcgccgtg ccgaattcag atcgcaagcc gtctaaatat ttcagcaccg
   105541 tcttctgatt aaacacgtcg agcgcagttg tgggttcatc cgcaataaga acggccggct
   105601 ccaggcatgc tgcaattgca atcatgaccc gttgaagcat tccgccgctt aattgaaaag
   105661 ggtaagaatg caaaagttta gcggggtggg ggaggtttac atgatgcagt gcttcggtcg
   105721 cgagctcttt cgcctgtttt ttgctaaaag atgtatgaga gcgaatcgat tcgatcattt
   105781 gctggccgat cgtaaaaacg ggtgtaaaag cgttcatcgg attctgcata atataggcta
   105841 tatctttgcc gcggatttta cgcatgtcct gttctgctaa tccgttcaat tcccggcccc
   105901 gcaatgcaat acttccttcc accttggttg tttttggatc aagcgtctga agaatagaca
   105961 tgctcgttac cgtttttccg caaccgctct caccaattaa accaagaacc tgtccgcgct
   106021 tcagttcaaa attaatccct tgaacgatag ttgaatttcc tttttgattg tgaacctgca
   106081 catgcaaatc tctgacttga agtactgttg attgttctgt tcccaacttc ctcattcctt
   106141 tttatcatcg acgtttgacg ccgtattgat ctgataaggc ttcgcccaat aaattgaacg
   106201 tcacaacgac aaccatgatc atcagccctg gataaatcat taactcgggg ttcgtccgaa
   106261 tatacgattt accttcatga atcatcgctc cccattcagc tgccgggggc tggacgccta
   106321 atccgagaaa agacatggcg gagatatcca taatggccca gcccatttcc aacgtgccga
   106381 tgacgacgag gggagggagg acattaggga taatatgctg tttaataatt ttccattggg
   106441 aagatccatt gatttttgcc gccgcaataa aattctcctc tttcagacta agcaccattc
   106501 ctctaaaaat tcttgcataa tagacccatt gcacaagcat gagggccaca atgacttgag
   106561 gaagtccagg accgaatatg cccacgaggc caagaactaa aattaagttc ggaaaggcca
   106621 tcacaccatc gcagcatctc attaacagct gatcaatcca gccgccttta taccctgaga
   106681 tcgtcccgat tatgaggccg ataacgagtg aggaaatgaa aatgagcatc gcgaatccaa
   106741 gagaaatccg ggcgccgtac aaaaggcggg ataagttgca tcttcccaga tgatcagttc
   106801 ctaaaggaaa cgtccaggac ggaggctgca gcttatagac caaatggaca tcagcagggt
   106861 gatgcggcgc aatccaaggg gcgaatacag cgatgataaa aaggacggtt aatatgatgg
   106921 tgcagattgc gatcactttt gggcctttga aaatcttgcg tatacttatc atcgatgctg
   106981 tccttctttc cttgaaatgc gcgggtcaat atacatttga atgaggtcaa caattaagtt
   107041 gctcaatata aaaaaggcgg cggctaagaa cacatagcat tgaatgacag ggatgtcccg
   107101 attgaaaatg gcctcaataa aataacggcc aaagcccggc caagaaaaaa cgacttcaac
   107161 aataattgtg ccggtgagca gcttgccaag gttcattccc agccccgtaa tcatcggaga
   107221 aatggccatt cgcaatacat gtttggccat aatgttcatc ctcgtcattc ctcttatgcg
   107281 agcaaattgc acatagggtt cttgcaggtt ttcgatgaca cttgcacgga gcagccttgt
   107341 atacatcgcg attaaaggaa gcgccaaagt catcgacggc agtacaagat gctgccatgt
   107401 cccgattccc tctaccggca aaaggtctaa ctgaacagaa aagaaaaaac ccagcatata
   107461 ccctaaccaa aaagtcggga tggatgctcc gaaaaaggaa atgaagcggc tgatatgatc
   107521 aactgcaccg tttcttttaa ttcccgctaa gaagcctagc ggcacactga caagcaccgc
   107581 aatcattaaa ctcccaagcg cgagctcgat cgtcgccggc attcggtgtg caacttcatc
   107641 ccaaaccggc tgattcgaaa cataagatat gccaaaatca agttggcata tcttcaatac
   107701 agagtttaca tattgaataa agaatggctg atccaagcca aactcatgtc ttttttgcgc
   107761 taaaatttca tcggttggct ggatatgtgc tgcggctaag tatgcttcag ctgggtcaac
   107821 cggtgagaga tgaatcattc cagttgtgag aagtgcagct aaaagaaaca ctggaataat
   107881 agacatgatt cgtttcaata tatagttgcc cataaaagcc tcctagtgtt gctgcttgat
   107941 gcgaatccct gtaaatggat gttcgtcacg attggcaggg aacgtaaagt tgctgatatt
   108001 cttttgatat atcgccgtct ttttaatata agaaacagga acgatggctc cctggtcttg
   108061 aagggatttt aaaatagatg agtaaagctc ctgccgctct ttttcatcag tcgtttgagg
   108121 tacctttgcc atctgcttga tcagctcgtc cttgtttgga taggctgaaa tcgcttcatt
   108181 aaatccgaat cctttggagg agacaatgtt taaaaatgtg tgcgggtcat aaggcgcacc
   108241 atagttgcta aagaagttca tatcaaactc attcgcttta aaccgtttga cttgggttgc
   108301 caattctaca ccttcaagat tcagctttac cccgatcgcc gcccattctg cctgcagcgt
   108361 ttcggccatt gttttttgaa tggattccgc tgaatcatac attaaactaa attcaagagg
   108421 ctttccgtct ttctcgcgca ccgtcttgcc attcggaagc ttccagcctg ccgcatctaa
   108481 tagcgctttt gctttctctg gatcatagtt gatttgcttt acatcaatat cagacgtgta
   108541 tgggaagtct gtcggcaaaa tatgatctgc tttttcttct aacccggagg tgatgccttt
   108601 taccaaggct tctttgtcaa aaccatagtg gagggcttga cgcacgcgct catcagagag
   108661 ctgttctttt ttcgtattca tgacaagctg tctcgtcgcc accggttcag aaaggcttgt
   108721 ttcatattgg cctgtcgctt gcagctgctt gaatgcatcc aaactgataa cgccttcgcc
   108781 gtaaatgagg tcaagctcgc ctttttcaaa tgcaagcacc cttgtttcgg cgtccgggat
   108841 gactttcacc ttgattttct cgacttttgg cttttcaccc caataatgtt cattgcgttt
   108901 aaaaaccgca tattcatcag ctttatgctc ttccaatacc cacgggcccg tacctaccgg
   108961 ttttgcgaca ccctttgatg tatcgccgtc cttagggaag ccggcttctc ccaaaaaccg
   109021 gaccggccgt actacggcta gttcctgaat ggtcgggtaa tatggttcag ttaatgtcaa
   109081 tttaaatgta tgatcatcga ttacttctgt ttgggctatt tttgaaagaa accctaacca
   109141 gctgtgtaat tcagtatgtt ttaaaatgga atcaaaattc ttcttcacaa tttttgcatt
   109201 aaacgttgtc ccatctgaaa attttacatt cttacgtaaa tgaaacgtat atactttacc
   109261 gtcatttgat atatcccaag attcggctaa atgcggttta agctttcctc ccgcttcata
   109321 ggtaaccaaa ggttcatata ccatcgactg ggcaaataat tgggagggat tatacacatg
   109381 cggattcatc tcgccaatat ctctaggcca agccattgtg accatgtttt catgcgtttt
   109441 ctctgttgaa tttcctgagg ttgtacatcc ggccaataaa atagaaaagg cgagcattaa
   109501 tacaaaagta attttaattt tcgaactaat ccttccgctt atcatgcttt gtttcctcct
   109561 aaatgaagtt gataatcatt ttcattctat gcaggaagca tacccttgtc aatgtaagat
   109621 ataggaactg cttacatgct gcggaatggg gaagcggcgg catcccgtga agaacgagcg
   109681 caaagagggg gaggcgaaaa tgaagtggcg aagaatgaac tttttattaa aatggattgt
   109741 aaaaacgaag caatcaaagt acacttaatg ataatgataa tcatttacga ttgagggtgt
   109801 aaactcatga catataccgg gagtgaagag cgatgagcag aaatgaagtg tttgatgtga
   109861 ccgtgatcgg cggaggtccg gccggtttat attccgcctt ttacagcgga ctgcggggaa
   109921 tgaaaacgaa gattatcgaa tatcagccga tgctgggcgg aaaggttcac gtatatcctg
   109981 aaaaaatgat ctgggatgtc ggggggctaa cgccgatttc cggagccagg ctgatagaac
   110041 agatcgtgca gcaggggcta acatttcatc ctgaagtgct gctgaatgag aaagttgaat
   110101 cgattgcccg caatgaagaa gggttgtttg agttacatac ggctgcctca ggggtgcatc
   110161 tgtccaagac ggtcatcgtt gccgtgggcg gcggcatcct caatccgcaa aagcttcaga
   110221 ttgaaggagc agagcgcttt gaagtgtcca atctgaatta tacggtcaaa tcgctgcacc
   110281 attttaaaga taaaacggtc atagtatcag gcggcggcaa ttcggctgtc gattgggcca
   110341 acgagctcga acctgtagcg aaaaaggtct acctcgctta ccgcaaagat gcgctcagcg
   110401 ggcatgaggc ccaggtggat cagctgctga acagctcggt gagctgcttc ttccatacac
   110461 agattaccaa gctgatcgct tcggaagatc atgaggtgat cgaacgggtc gagctcacga
   110521 acgctcaaac cggtgaggtg atggagctgc ctgtcgacga agtggttatc aaccacggct
   110581 atgaacgcga cacctcactg ctggagaaca gccgacttca tattaccagg gttgatgact
   110641 attatattaa aggtaccgcc aactgccagt cttccgtgcc cggactgtat gcggcagggg
   110701 atattgtgca ttatgaaggc aagctgcact tgatcgccgg agcgtttcag gatgcggcaa
   110761 acgcggtcaa cagcgccaag cgctttatcg atcccgaagc acacaagagt gcgatggtgt
   110821 cgtcacataa tgaggttttc aaagagcgca accgcgagct tgtgaagaag atgttcgtgt
   110881 agaaaaggaa cgtttccgcc gtgggagcgg ctgattcgtc gaggggatct tggagatatg
   110941 ccaagattct ctttttattt aaaccagcct ttttcctttg aacgggtaat ggcttcgatc
   111001 cgatttttga cctcaagctt ttcaagaatc attgagatat aatttcgcac ggttccgctt
   111061 ttgatgctga gttcttgggc gatttctttt gtgttttttc cgtcagccac aagttcgagc
   111121 acttcttttt ctctatctgt gaggggattg gcctcactgt acatgtcttc catcaattca
   111181 ggcgcataga tccgctttcc tttcatgacg ctgcggatgg cgctcacaag ctcttcgctt
   111241 gggctgtcct ttaacaaata gcctttaaca cctgctttaa tggcccgctg aaagtaaccg
   111301 gggcgggcaa aagtggttaa gataataatg ttgcagcctg tatcctttag ttcctcagca
   111361 gcttcaagtc ccgtttttcc cggcatttca atgtccataa tgcatacatc aggccgatgt
   111421 ttttttgtga aatcaacggc atcctgtccg gttgtgcctt tgccgacgac ttccatatca
   111481 tcttctaaat tcagtagtga tcctaaagcg cccaagagca tctgttgatc ttccgcaata
   111541 aatatactaa tcatgcaagc catccttttt tgtttatttt gagttattag gaattgacat
   111601 ggtaagcttg gtgccgtttt ttgtatcaat gtgaaggctt ccgtttgcaa attcaagccg
   111661 ttctctcatg ccaagcaagc cgtgtccttt tgaaaagtac ttctcttcac cttgaaacgt
   111721 tccatcgtca gtcactgtaa tgacaacttc cttccagagc tgctggatgt caatgcggca
   111781 ggttttagcc tgactgtgtt tgacgacatt agtgacagct tcctttaagc acatactcaa
   111841 tatgttttca ttaagcaatg agatattttc cggcaatttt tcttcttcat agatgaacgc
   111901 aatgtcggct gcttcaagaa tttgtttgat gttgatcatt tcatccttga gccgaatgcc
   111961 tttcatggag gatacaattt ttcttacttc atttaaagaa gttctcgcag tttgctgaac
   112021 gcttttcagt tcacgcgcgg cttgatcggg atctttgtaa attaattttc tcgccaagtc
   112081 gctttttaaa ccgatcagag acagcttttg cccaagtgta tcgtgaaggt cgcgggcaat
   112141 ccgctgccgc tcttctaatt ttaccaaatt ggcaatccgt tcattagcat actcgagttt
   112201 ttcttcgagg cgttcgcgct ccttgcggct tctaatactg aacggcaata aaatcgcgct
   112261 gatgagagtg atgaccacaa aaggaatttg tgtcagaaaa aattcttttt ttaacacgag
   112321 actgaagttg gcagcgacgg ctgcgcttat taaatgaaca taatataaaa tgtgaaaagg
   112381 ggctcgtttt tttatgttcc ctataaaata cgcgataaaa aaagcaaaat aaatatagct
   112441 gaacagcata atcgaggcgg ttgaaatgcc gattaatata aacgcccaca aataaatgtc
   112501 ccagcctttt gaaacaaaag caaatctgta taccgcaaaa aataaaagtg tcaaaatgat
   112561 gccgacgacg atgacaaggg tagatgatga ttgcatgata aagtagaagg gcaggatgaa
   112621 aaatatcgtc catatatacg gtgagatccc gttaagtttt tgaaatgcaa agtgcttttt
   112681 gaacatgata taacctcgtt ttcagctttt catctttaga gtaactttac cattgcctga
   112741 gccggattgc atcatccgac aataaataag gaagccttct tgttgatata agaagacctc
   112801 ctcatcgtca ggcgttcttt cgcagcttct gtttttccgt tgaatcctgc ggaagatggg
   112861 aagatgtttg tttcatgtcc cgaaaggtta caaactgctt tttttcttca tcccaaagcc
   112921 ggaacgcgag tgattgcagg cttgttttta aagtgatggt cgggacgttt tttagtggtt
   112981 cgtgctgctc atgtgcgatt tcaagtttat agttaggcac ctttgggctc agatggtgaa
   113041 cgtggtggta cccgatattg cctgtaagcc attgaagcag tttcggtagt ttataaaatg
   113101 aacttccttc cacagccgcc tgaacgtagc tccagttttc atccgcttca aaataagaat
   113161 cttcaaatgt atgctgaaca taaaacagcc aaacgccgat cgaacctgag atcagaaaga
   113221 tcggaccctg tacgagcaag aacgattgcc agccaaagat caggcagcaa acagcagcca
   113281 atgccgcgat tgcaaggttg gtaaggtatg tgttcacacg ttccttccgt cttgcacctt
   113341 ttttgttaaa gcggtttgtg atcagaaaga cataaattgg tccgagaata aacatgataa
   113401 acggatttct gtaaagtctg tatgcgattt ttgtgcgtag aggtgcggct ttatattcgt
   113461 ttaccgtcag cagccagata tcgcctgttc cgcgtttatc taggttgctg cttgtcgcat
   113521 gatgaatcga atggctgtgc tgccattgaa gataaggaaa taaagtcaga acgcctgtca
   113581 aaaagccgag aatgtggtta aggcgttttt gtttgaaaaa ggaaagatgg cagcagtcgt
   113641 gaaaaataat gaaaattctc gtcaaaaacc ctgcggcaat caccgttatt cctaatgtaa
   113701 ggaggtagga gacatcgagg ctgaggtagg caagaaacca cagtccgaag aaaggaataa
   113761 acgtattgaa gagctgaatg agactgtttt tggtatcagg ctgggcaaat gcagcaacct
   113821 gttttgttaa ctgtttttgt ttgtgtgtgg tggtttgttc agtcatagta aagttatcct
   113881 ctcataaatg ggtcttaagt taagtttacg gtacagagag atgtctttgt agtagcacac
   113941 atcatgcttc aaacatgaca cttgtcatgt ttccttcacc cgaatggata agaagattga
   114001 caatgacatg atgggcaaat ccgcatgatg atatggtgaa taatggaatc tggaaaaacg
   114061 cgatgattga ttagttaaac aaagttcttt tacaatgatg tgatagatgt tcattgttta
   114121 gtcatttcat aaggggagaa ttcatatgtc acgaatggaa aataaaacat ttaattgtga
   114181 gaaggagctg acgctcaaca ttatcggcgg taagtggaaa atgctgattt tgtggttttt
   114241 aggaaaagaa ggtacgaaaa ggttcggaga attaaaagct ttgatgcccg gcattacgca
   114301 aagaatgctg gtgaatcagc tgcgtgaatt agaagaggat catattgtac atagggaagt
   114361 atatccggtt gttcccccaa aagttgaata ttccctaacg aaacaaggag aaagtttaat
   114421 gcctatatta gaggcgatgt atgaatgggg taaaaattat atagaaacga acttttcaaa
   114481 agatgatgaa tagaatggtt gactttaaga tactgttttg gagacagtat ctttttctgt
   114541 accatatgag gaaaagtata gtatgtaaaa aaaaagtgcg tactattaat ggaattttcc
   114601 ccttgttata ctcttgatgt aacaaaatat gaaaagaata atccgcggaa ttcttaattc
   114661 aaacaggagt gattgtaagt ggaattacag ttagcattag atttagtcaa tataccggaa
   114721 gccatcgaag tagtaaaaga agtagaagaa tacattgata ttgtagaaat cggtacgccg
   114781 gttgtgataa atgaaggact ccgtgcagtg aaagagatga aagccgcttt cccgaatttg
   114841 aaagtgctgg cagaccttaa gattatggat gcggcggggt atgaagtgat gaaagcatca
   114901 gaagcaggag ccgacatcat caccatttta ggggctgctg aagacatgtc tattaaaggc
   114961 gctgtagaag aggcgaaagc gcaagggaac aaaatcctgg tggatatgat tgggattaaa
   115021 gacatcaaat cgcgtgctaa ggaattggat gagcttggtg tcgattatat ttgtgtccat
   115081 accggttatg accttcaagc cattggccaa aattcatttg aagacttaat gacgattaaa
   115141 aatgttgtga aaaacgctaa aacggctatt gcaggcggaa ttaaattaga cacactgccc
   115201 gaagtcgtta aattaaaacc tgatttggtt attgtcgggg gcggtattgc aaatcaagac
   115261 gataaagctg cggcagccgc aaaaatgaag cagatgatcc aataaacatg aagacttatg
   115321 attatgtaaa agcgatcatc gcagagcttg atcatgcaac gtctcaaaat caagcggaag
   115381 gtatagaaga cttaatatcc actatcatgt cttctgaaaa agtgtttgtt tccggtgcag
   115441 gccgctccgg tttaatgggg aaatcatttg ctatgcgatt aatgcacatg gggatcaatg
   115501 cgtttgtaac aggggaaacc gtaacaccgg tatttaccga aaaagacttg cttatcgtgg
   115561 gcacgggatc agggaaaaca gaaagtttgc ttcatatggc ggaaaaggca aaagatatcg
   115621 gaggcactgt agcgacagtt acgatctctc cagattcgcc gatagctgaa atatctgacc
   115681 tgatactgca gctgcccggc tccccaaaag atcaaacgac aggcaataaa cagacgatac
   115741 aaccgatggg ctcgcttttt gaacagactc ttttattgta ttatgacgct atcatattgc
   115801 gaatcatgga aatgaaaggg ctgaatactc ataacatgta tggaaatcat gccaaccttg
   115861 aataatagaa aatcgccatc cgtaatcttg gatggtgatt tttttgtata caaatctgtt
   115921 tttaatatat catttacatc tatattatat ttttaaaatg tggataacgt aaactggagc
   115981 agggactaaa tggatatatg aagaaaggag cttattatgc ttacaagttt tagcttggtt
   116041 gggtttatcc ctttatttgt ttttattatt ttcatcatat tcgagttgag aaagcttgtc
   116101 cctttttttt agaaataagt agagtgttga taaagaagga ggcggtcttc gtaatttccg
   116161 ccttaaccgc attcgatttc atttgactgg aagacaaaaa aagcgttttc tgatcatgtt
   116221 attgtcatgt tttgatgaac tattatgtac atactcatct cctaaagaac gggtgtcaac
   116281 taatttttaa taatacagac cttatatctt cgatactgat aaagcagatg aaaagattat
   116341 caattgttga atatattttg gttatgtgtt atgtttttat caagttaaca gacatcattt
   116401 cttgttattt tgctaacgaa atttaaaatg atcaaaaagg ggataaacaa atgccattat
   116461 tacgtttcga tctaatagaa ggccgtgatg aacaagcatt aaaaaaatta ttagataccg
   116521 cacacgatgc gatggtagaa gcgtttaacg ttccggagaa agaccgctat caaattgtcc
   116581 atcagcatcc ggcgaatgag cttattatcc aagatacagg cttgggattg aatagatcaa
   116641 aggatctggt tgtgattagc atcaccagta aaacaagaac ggaaagccaa aaagagaaat
   116701 tgtacgcttt acttgctgaa aagcttgaag cggaatgcgg catttcacct gaagatgtca
   116761 tggtgtccat cacagaaaat ggagatgccg attggagttt cggcctcggc gaggcgcagt
   116821 ttttaactgg aaagctgtaa gcggacaaaa ggaatgttga cagggacatc tgaatccctc
   116881 cagaaatagc taaagctgct gacgggaagt cagcagcttt tttctttata tttctccggg
   116941 ttttcgctta tttgctcttg gccatttgtg atgcattaca tactgagtca tcgtgttaaa
   117001 aataaccgcc cattggtttt cggtgagcgt tccaacggtt ttttcattgt tgatttttag
   117061 actttttctt aagtgtttca tttgacgcgg ggtaaaaatt ccgcgtaaag caacacagag
   117121 agggatattc ggctccttta gcgcgtattc ggcaagtccc cgaaacgcaa tataatgttt
   117181 atgtgataga ggcgcgtctt tttttcgtgt tattctgacc attgccgagt ccacttttgg
   117241 agggggagaa aaatgctctt tcgatatttc tctgacaatg ccaatatcaa accacattct
   117301 ccaagctaaa acataggaat ttttaatgaa ttttgatgtg aaacgtttag cagccccttt
   117361 ttccattacg atgatccctt tttgaaatcc gcttgcagga ttgttcaaaa gcattttcat
   117421 gatgggggtt gtgatggcat agggaatatt agagaccacc acaaactttt cttttggtaa
   117481 atgaatcttc atgatatctt gatgaataat tttcgtattt gaatgctgtg ccgttttacg
   117541 tgtgagtata tcaacgaatt tagaatcgtt ttccactgcc aataccttac cggctttttg
   117601 acttagcaca gttgtcaaag ccccttttcc cgctcctaac tctaaaaccg tatcgtctat
   117661 gctaatattt gcccgatcca caatttcttc aattaatttt ttattatgca tcaaatgctg
   117721 tccggaaaaa ttcggagatt ccccgcggtt taactttttt cctctgtact tatgattttt
   117781 tttcttcatg tttcctcttc ctctcatcat aaaaaatcac aggcggtctg cctgtgattc
   117841 agagtaaagg gaagagccat cctttaagga tgaagccgcg gtatttccat aaccaaataa
   117901 gcctttctca gccgttagaa aaaaaggatt aaacaaaaaa gaaaggcaga acgatccgcc
   117961 tttctacaaa ttacaaattt tatatgcaaa ttgaagatta ttaaaaaagg acagactgat
   118021 cccgtttact ctgcatacac aaacagagcc tttgaacgta tttaattact ggttcaaagt
   118081 tgggaaacga agtctcattg agtgtgtcat tttttaataa tcctcctgaa aagttaaagt
   118141 tacgatctca ttgtagggca ttctttggaa aacgtcaacg tctggaattt tcttctcctt
   118201 acgaatatcg caggggttaa ccaggcagtg ttaagaatag gagtctgcta acattgaaat
   118261 tatagatgtg attgtctata attcaaaata caaatcgtaa tatttatgat ttgtaaataa
   118321 ctcatagaaa agtggtgcaa taacattgaa tcagtcattc gcattctcac ggcatcgcag
   118381 actgcgctca acaccgggta tccgggattt ggtaagagaa aatcggcttt ccgctgacga
   118441 tttcatatat tctctgtttg tctaagagga aaggcggtca aaaacaaccc ctttctgctt
   118501 gttaaaatgt ttcacataat aaatataaat gatatgcaga ggaaatttag tttttatcag
   118561 acttagaaac aaaacagccg ctaaaaaaga tgaggatcat gatgtaccgt ttatggagag
   118621 caaaaaacaa ataaagttga tttgtattga ttagatgaag cgaaagagca tgataatgga
   118681 atcaaagaaa tgaatttaat ttacagaggg aagtgaaagc atggattttg aaacggttat
   118741 gaaggaactt gaagcgctgg gtacggaaaa tatgaaaaaa agatacataa cgaatggtgc
   118801 acacgaaccg ctttttggtg tggctacagg caaaatgaag ccgcttgcaa agaaaatcaa
   118861 gaaaaatcaa cctttggcgc agcagcttta cgctaccggg aactacgatg ccatgtattt
   118921 tgccggcatt attgctgacc caatcacaat gactgaagcg gattttgagc ggtggatcga
   118981 tgaggcgtat ttctatatgc tatctgatta tgttgttgcc gtaactttgg cagaaaccga
   119041 ttttgcacag gctgttgctg ataaatggat ctcaagcggt gaagagctta aaatgtcggc
   119101 aggctggagc tgttactgct ggcttttagg taatcgaccg gacgatgaat ttaatgtgac
   119161 caaaattgcc ggtatgcttg atcaggtgga acaggcgatt cacgattctc cggatcgaac
   119221 aaaatcggct atgaataact ttatctacac agtcgcgatt tcatatttgc cgcttcatga
   119281 aaaggcggtt gaaaccgcaa aagcagtagg cccggtcgaa ctcaggcgag gcaagaaaaa
   119341 aagcagtatc ctgaatgctt ccaaaaatat tcaaatggat attgatagag gccgtcttgg
   119401 tttcaaacgg aaatatgtaa ggtgttagca tagttttagt aaaccatcta aaaataaata
   119461 ggaagtggaa tatggaaaat aacgtttttg aacagatggc aaaacgatat gatacagaag
   119521 aaagaattga attagcaaaa gtgatcgtga atgaagtaag acaggaattg agaaatagtc
   119581 aatcaaaatc tttaatcgac tatgggagcg gtacgggtct cattagttta gaattatcag
   119641 atttagtaca ttctattttg ttggtcgatt catcaaaaca aatgctggag gcggcaaaag
   119701 ctaaaatttc tcgcaaagga atcgccaatg caaaagtgct ttattcagat tttaccgaag
   119761 aaactcctga actgaaggca gacatcgttt taatgtcact cgtccttctt catattccgg
   119821 atacggataa aattttacaa gaattgttcg gtgttttaaa taatggcgga aagctcatga
   119881 ttattgattt tgaccaaaac gataaaattc aacatccgaa agttcacagc ggtttttcgc
   119941 acgaagaatt gaaaaaaaga ttatccgatg ttggatttaa atcaactgaa atgaagacat
   120001 tctatcacgg acatcgtatt tttatgaatc aagatgcctc aatgtttata tccagcagca
   120061 caaagtgatt tcttgttttt tgaaatgaaa tagcggaagc cggaaaacga tccggctttt
   120121 tctgcatcct ttttctttct ccgcccggta aagctcatca aacatcttca tccgcgatct
   120181 gcgacacaca gctcatgaaa tcccaagctc tttcgcgatt tcgcccctga cgctgaagat
   120241 atcgctgtat tttttaattt taaaggagtg cttattcata cttccctttc cttacaggag
   120301 cctaaaattt gatttatcct cagcagttca gtatattata cacatagggg tatatgtatg
   120361 ttatgggaga tattcttccg gtaggatagg ctgttttgta caaaaagtca tcacaggctg
   120421 gattcttaac gaatatgaca gaaatgcagg acagttcata tatccgcata gtaacggttt
   120481 cgcgaaactg ttgataaaaa tgatatgcta tcatcaaaat gggaggtaat ctgatggaat
   120541 acgatgatca attaaaaaat aggatcaaac gagttgaggg tcaagttcga gggatattaa
   120601 aaatgatgga tgaaggaaaa gagtgcaaag agcttgtaag ccaaatgtca gcggttcgtt
   120661 ctgcattaga tcgcgccatt ggtgttgttg taagcagcaa cttggagaaa tgcgttcgcc
   120721 ttcaaatcga aagaggagaa gataccgaag acctcattca agaagccgtt aatttattgg
   120781 ttaaaagcag atagtgttaa gatggctgtt gataatacag cctctgtaca ccccccctgg
   120841 ttaaaataaa atcccttaag ggtataaaga gctgaagctt atattttttt attttttaca
   120901 tacccatacg ggtatgagta tataaaaata ggagagttga tcaatgtcag accaaaaaga
   120961 aaaaacgacc attgttttat ttagcggtga cttagataag gcgattgccg cttttattat
   121021 tgcaaatggc gccgctgctt acgatcatga ggtaacaatt tttcatacat tttgggggct
   121081 taacgcttta agaaaagatg aaccggtgcc ggtaaagaaa gggccgcttg aaaaagcatt
   121141 cggttttatg atgccccggg gttcaaagaa attcggatta tctaaaatga attttgccgg
   121201 tatcgggcct aaaatgatca aacatgtcat gaaaaagcac ggcgtgctgt ctctgcctca
   121261 gctgattgaa atggcccaag aacaaggagt taagcttgtt gcctgtacaa tgacaatgga
   121321 cttgttaggc ttgcaaaaag aagaacttat cgatggtatt gattatgcag gagttgccgc
   121381 atatctcggg gatgccaacg aagcaaaagt gaatttattt atataacggt ctccaaatta
   121441 aacggtgctt taaggaattt ggttgccgga gcgatcaaat ggaaccgtga tacagaaaat
   121501 gagtatggag ggatgattga tgaacatcaa atctgaccgc gtgttagatg caaaggggct
   121561 tgcttgtcca atgcccgttg taaaaacgaa aaaggccatc aatgagttag aaccggggca
   121621 ggtaattgaa gtgcatgcta ctgataaagg gtctcttgct gatatacagg catgggcaaa
   121681 aggaagcggc caccagtatc tcgggacaac agaagacgga gatatattaa agcattttct
   121741 tcgtaaagca ggtcactcgg aaataaagaa agaaaaaacg tttccttatg tgattcaaaa
   121801 tgaagaactt caaaaaaagg tagaggcggg agaacggata acagtcgttg atgttcggga
   121861 acctgcagaa taccgtctcg gccatattcc aggagcgatt tcaatcccat taggtgaact
   121921 tgaaaaaaga gcaaatgaac tgaatagaga cgggaaaatg tacgttgttt gccgtacagg
   121981 taatagaagc gatctggcag ctaaacagct tgcagctaac ggctttaaag acgttgaaaa
   122041 tgtggtgcgg ggaatggagg agtggtcagg gcctattgaa aaaggatcaa taaattgaac
   122101 ggctgcaaaa gttgcgacca ttgcaacatg atgccaatga gatgctaaca atctaaggag
   122161 gtttagaagt ggactttaca atcatttcac caaaagaagt aaccgaaaag ctattaagaa
   122221 aagaatcgtt ttttatttta gacgtacgaa ataaagatgc ctttagtgat tggaaaatcg
   122281 agggcagccg ggttgagcat ttaaatgttc cgtattttga tttaattgat ggtgtagata
   122341 agattgcagg ccaagttcct aaagatcaag atgttttagt ggtttgtgcc aaacaagggt
   122401 cttcagagat ggttgcacag catttagtgg atgccggttt tgaaagagtt tttgcgcttg
   122461 aaggcggcat gaaggcgtgg agcgaatttt tacatccagt aaaaatagga aacttgaaag
   122521 aaggaggctc aatctatcaa ttcgtaagaa tggggaaagg ctgtttatcc tattttattg
   122581 agactgacgg agaagcgatt atagttgacc ctgctcgtac tgtagacgca tatatagatt
   122641 ttgcaaaaga gagaaacgtt acaattaaac atgtggtcga tacacattta catgcggatc
   122701 atatttctgg cggacgttta ctgcgtgagc gtacaggagc cgcatactac ctgccgccaa
   122761 aagatgcaga ggaagtgcaa tattcatatg aaccgttaat tgaaggtcat gatgtttcga
   122821 taggaaacac aaccatgaaa gtggagccta tctactcacc gggccatacg atcggaagca
   122881 catctttaat tgttgataat cactatttgt taacaggaga tattttattt gttgaatcaa
   122941 tcggccggcc agacttggct ggaaaagccg gggactgggc agaggattta cgtaacacgt
   123001 tgcatgaaaa atacaaacaa atatcaggtg acttgattgt tcttccagct cacttttcga
   123061 cagtcagtga attaggcgat caagggcagg ttcaagctaa gctgagtgat gtatataaaa
   123121 agaatgccga tttaaatctg tatgaaaatg agttcagacg tgttgtatca gaaaacctgc
   123181 cgccacagcc aaatgcctat cgggaaattc ggcaaaccaa catgggcaaa ataatgccgg
   123241 atgctgacag acaaagtgag atggaaattg gaccaaaccg ttgtgcggtt catggatgaa
   123301 tatagatttg aagataggga gagataaaac atgaaatcag ataaagtcat agatgctaaa
   123361 ggattcgcgt gcccgatgcc aattgtgaaa acaaaaaaag cgatggatga attgcaatcc
   123421 ggagaagtgt tagaagtaca tgccactgat aaaggggcaa aaagtgatct gacagcatgg
   123481 gcgaagtcag gcggtcatga gttgcttcaa ggtactgagg aagatggtgt actaaagttt
   123541 tggcttaaaa aaggttaagg tgataaaagg ggggactatt ccccttttta ttaaaggaaa
   123601 gggggaaagc cggtggacat ctcttttatt cttctcatat ttttcatcgg atttgttggc
   123661 tcttttatgt ccggaatgct tggtgtcggc ggggcaatta ttaattaccc tctattatta
   123721 tatattcctg tgttattagg gtttacaggt tttaatgctc accaggtttc aggtattgtc
   123781 gcagcccagg tttttgttgc aacattttcc ggtgtatggg cttaccggaa aggcggttac
   123841 ttaaataaag aactgatctc catcatggga ttaagtattt tgatcggcag tctgatcggt
   123901 ggttatgggt cacatttttt ctctgaagac accataaacc tggtttacgg attattggcg
   123961 attatcgctg ccatcatcat gttgattcca aagacaggaa cagaagctca tcaaagtgat
   124021 cacgttcgct ttccaaagat attaacctca atcatgactt ttgcagtcgg tttggcttcg
   124081 ggcatagtcg gtgcgggcgg agcttttctg cttgttccgc tcatgttagt cgttttaaaa
   124141 atacctacac gaatcacaat cgcaacatcg ctcgcagtta catttatttc atcgattgga
   124201 acaacagcta caaagctcgt cattggacag gtgcccattg tgccggcttt ggttgcaatg
   124261 gctgccagtc tgattgcatc cccgctaggt gttttcattg gcaagaaagt gaatgctaaa
   124321 gttcttcaag gtattttgat attcgttatt ttgcttacaa cagtgaaaat ttgggttgat
   124381 atcttactgt attgaccgtt ttgaaggagg aattggatga aagaggctgt agaactaact
   124441 tcaatggtgt caattgagaa atttataact gatcatcaat taagttttat atatatatca
   124501 agacctcaat gcacagtctg tcacgctgtt ctgcctcagc ttagagcgct gttggcccgc
   124561 tttccaaaga tcaaattagg acatataaat gctgacatag tggaggaggt tgccggcagg
   124621 ttttcagttt tcacagttcc tgtgcttctt ttgtttattg agggaaccga atgtctaaga
   124681 gaagcgcgtt ttgttcattt tgaacagctt gaacagaagc taaaaagaat ctatcagttg
   124741 tacgaggaat agatagctga gggaggggcc atgatgtgtc aaaaaccgac tttttttgaa
   124801 cggtataaag aagaaggaat ctcaatggaa agcggctatt taaggcagat cttcgaccac
   124861 ttgcaggatg gaatcatcat gatggatcag gaacgcagaa ttctggtgat gaacccgtcc
   124921 gcagagaaga tgacgggatg gaaattaggg gacaaggttc cgtattgttc ctactgccaa
   124981 acgagaaaat tggaagcggg agaagagcgt tgttatttgc tggccaagcg ggaagttcct
   125041 tattttcttt cttcgatgcc cacctatgaa ggacgattcg tcgacatgga gatgagtacg
   125101 gctgtcattt ctgaaaacgg cgatcaaatg gaagttcttt tggttctgaa agatttaacg
   125161 ataaagaaaa aggaagagga agcgcggatc tccaagcttg ttctgcaaaa aacgctagaa
   125221 actcaggaaa acgaacacaa gcggctggcc caggaactgc acgatggcgt agggcaatcg
   125281 ctttattcgg tttcagtagg tattcaagcg attcaatcgc gcatggagca ggaagaaaca
   125341 tttagagagt acatgcagga aatcatcgat gaattggaaa aggcgatcca agacgtcaag
   125401 ctctacgctc tccagctgcg gccgcacagt ctcgatcagc tggggctgat tcctgctgtc
   125461 gagcaccttg tgtccagctt aaacaagact catcagaatg tttctattac gtttgcctca
   125521 agcgatatca gcaatcgctt gctgccgatt tttgaaatca atttgtaccg aatcattcag
   125581 gaggcgctgc ataatgccct gaaatattcg caggcgacac taattgaagt catactgtac
   125641 aaagaaggcg gtgagctcgt tttgatcatt caggacgatg gcattggttt tgaacgcggg
   125701 ctgacagagg aaggcttggg attcaaacat atggaagaaa gagtcgatca gatggaagga
   125761 agccttcgaa ttcactcggc acttcagaaa ggaacgacga ttaaagtgaa agtacaggac
   125821 aaggagggga gggggagtga tcaaggtatt gctggtcgat gaccacatga tgattcgcaa
   125881 gggcatccgt gtccttttgg aaggtttttc tgaaattgaa attgcgggag aaagcaacaa
   125941 tggcaatgaa gccgttttta agaccggaca gttgaaaccg gatgtcgtgc tgatggattt
   126001 gtcgatgcca aacgggttgg acggattcac agcgagcact gcgatccgga agatgaaccc
   126061 ttctgttaaa atcgtgattt tgacaatgca tgatgaagaa atttttatcc aaaaagcgat
   126121 agaggcgggg gcccatggat acgtcttgaa aaacagccat tatcagttgc tttatcaggc
   126181 aattgtcgaa gtgtacaggg gaaatctcta ttacaagaca tctgtatcgc cagacatcat
   126241 tgatcaatgg ctgaattcag agtcccaaaa gccgccttct gttttaactg ttcgcgaaaa
   126301 ggagattctc agattcatcg ttctgggtta tgccaataag gagattgccg ataaactctc
   126361 aatcagcgtc aaaaccgtcg aaaatcataa aacaaatatg atgcagaaat taaaactgga
   126421 ctcgaaacac gaattaatcc aatatgcgat caaaaacaaa tatctcgatc tgtcgttgta
   126481 acatacggcc ccttaacctt gtcagcttgg gaagacgggg ctcaaataaa agtaggggag
   126541 ttcccctata caaaaaaagg aagatggatg gtaacttaaa aaacgagaga cacatcttta
   126601 agacaaacag caacttttta aaacaaaagg tggttgacta tggcaagaca agctcgttat
   126661 accattgtca ttgtaggagc agggactgct ggcatctctg tcgccgcccg tctcgtccgg
   126721 gcttctaaaa cactcaaagg acaaattgcc atcattgacc cgcaaacaaa gcactactac
   126781 cagcctttgt ggacattagt cggaggcggc gcagcgaaga aggaagagtc cgagcgcgaa
   126841 ttagcttccc tgattcctgc cggggtagac ttgatcggcg atgctgtaac agagtttcgc
   126901 ccgaatcaga acacacttct tacaaaacaa ggaacgatcg tttcctatga ttatctcgtg
   126961 gcagcagccg gtttgcaaat cgattgggac ggggtcaaag gtttgaaata tgcggttgga
   127021 aaaaacgggg tttgcagcaa ctattcatat catacggtag acagcacttg ggaaaatatc
   127081 cgcaatttca aaggcggaac cgccattttc actcatcctg attctcccgt gaaatgcggg
   127141 ggagctccgc aaaaaattat gtatttagca gacgactatt ttcgcaagtc aaatgttcgc
   127201 catcagtcgg acattatttt tgcatcggcg aaatcgatca tttttgatgt ccccaaatac
   127261 gcaaatgcgc tcgaaaaagt cgtccggcgc aaggatatcc aaacgatgta caagagaaat
   127321 ctaatcgaaa ttcggcctga ttcaaaagaa gccttgttcg aaaacttgga tacgggagag
   127381 caggaagtat tagcatatga tcttcttcat gtgacgccgc cgatgaaagc acctctcttc
   127441 atcaaagaaa gcgcattggc ggatgacggc ggctgggtcg atgttgatcc gtacacgctg
   127501 cagcacaaaa agtttgccaa tgttttcgga attggtgact gtgccaacct gccgacgtcc
   127561 aaaacgggag ctgcagttcg taaacaggct ccggttgtgg tgcgaaatct gatgtccttg
   127621 atcaaaggat cttcattaga agcaaagtac gatggatata cctcgtgccc cttggttaca
   127681 ggatacaaca aactcgtgct ggcagagttt gactatcaca aggtgccgca agaaacgttt
   127741 ccatttaatc agtccaagga acgattcagc atgtacctgt taaaaagaag attgcttccc
   127801 atcatgtatt ggaatgggat gttaaaagga ctgatgtaag aggcaagaca aagcatgatg
   127861 tgaactcaaa aggacatatt ccgataaatg tttcaagagg aggaatacaa catgttattg
   127921 cgctattttt acgatgaaaa gctggcccat gcatcctatc tggttggctg ccaaaaaaca
   127981 ggggaggcca ttgtcattga tcccggccgc aatctaaaac catatttaca agcagccgaa
   128041 gatgaagggc taaacatcac agcggccgcg gaaacccata ttcacgccga ctttgtttcc
   128101 ggcgctcgcg aattcggcgc tacacatcaa gcgaagctgt atctttccgc tgaaggggac
   128161 gcagattgga aataccaata tgtcgatgaa ttgcaacatc aacttgtgaa agacggcgat
   128221 cgcttttcca tcggaaacct gatgtttgag gttatgcata ctcccggcca taccccggaa
   128281 agcatttcct ttctgttgac ggacagcgga ggaaatgcgg atcgtccaat cggcatcttt
   128341 acaggagatt tcgtctttgt gggcgacatt ggcagacccg atttgcttga aaaagcggcg
   128401 gggatcaaag gaacgtcaga gtcgggggca agagagatgt tcaagtccct tggaaagttt
   128461 aaacaactcc cggattactt gcaggtttgg ccggctcatg gcgcaggcag cgcttgcggc
   128521 aaggcattgg gagccattcc aactacgact gtcggctacg aaaagatgtt taactgggca
   128581 atggcataca ccgatgaaga aacattcgtt aaagccttgc ttgacgggca accagaaccg
   128641 ccaaagtatt tcgctgtgat gaaacgagta aataaagaag gccccgcatt gcttaaagat
   128701 ctttctgcta ttccagagat tacgtcgatt gaacaagtga aagatttgca gggaaaagag
   128761 caaattgtgg atacacgcac ttcccgagaa tttgctgaag ggcatatcaa aggcacaatc
   128821 aacattccat tcaacaaggc gtttacgaac tgggcaggct ggctcatcga ctacaattgt
   128881 cctgtgtact tcataacgaa tccggccgaa gtgaacgaac tcctggaagc gctgcgctct
   128941 gtgggcattg acaattcaac agggtttatg gatcggaaca aaattctggc aagcggtgct
   129001 ttttcacttg aatcgtacgc ggagatgaca ccacctgaga tcgcaaaatt agtggatgac
   129061 ggattcgtgc acgtgcttga tgttcgcaat ctgactgaat ggcaggaagg tcatattccg
   129121 aatgcgcaac acatcatgct gggaacgctc ccagaacggc tcgatgaaat taaaagagac
   129181 tgtccgattc ttgtgcaatg ccattccgga gcccgatctg ccatcggagc cagcatcctt
   129241 caagctaacg gcggtttcaa acaagtattg agtttgagcg gcggcattgt ccaatggcag
   129301 aaagacggtc ttgccatgac aacttcttgc agcggattgt aatgaaagaa aatgtctgct
   129361 caagcgcatg gaataaagag tcaagaggcc gattttgtct tcctcccggc ctctgactga
   129421 tattatttcc gcttttcctt ctccgtccga tcaaacttct gaaacatctt ccttagtgcc
   129481 cgctttttcg cgttttctct tctttcgaat caaggccgaa acggccgacg atgacttttt
   129541 tccgtccaag atgtcgatac attcctctgg catacaaaaa gcgatttgtt gactttagga
   129601 aatttacgtt gacaaaagta ttgtgcaaaa tgaccccttt ttataaaatg taaagtaatt
   129661 atttggatat tcagggggga gtgtgaaaaa gaaaatgtat tttttaatag tactgctttt
   129721 tgcaggtggt tcttttgtga ctccatatga ctttgtctcg gctgaaggat ttgtagacca
   129781 taaaactgcc attgacgatc tatattgctc agggaaaaag acaagggaaa ttgtaaaaga
   129841 tgggcaggtg cattttacgc tggaaacaac ataccatgaa aatggaatcg ttgaagccat
   129901 cgttacggaa aataaacata cgacttatat tcaatataac cctgcaacgg gcatgacctt
   129961 attaaatggt gtaacattag aaacaaagaa agaatttgaa atgggtttgt ctgcgtacaa
   130021 agaagtatac atggggacta taacaaataa tgttccggca ggcactttgg ttggagcagc
   130081 aatttctttg acaagtatat ggaccagggt tcctgcgagc agagtaaaac aaacagtttt
   130141 aacccaactt cattggctgt aggagagaca ctggataaat taataaaggt gaaaatcaag
   130201 caatacagaa cctcgacgcc tgtcaaagat ggaagcatgt gttacaaaca atataaatat
   130261 aagcataagt ccacatggta ttataagaaa aaacaaagca aacaacaaag ctcaagctgg
   130321 tttttacaaa gtaagccctg ttaaggagcg ggaaaatgag caaatgtccg gtatgcagga
   130381 aaccgtttac ttttagagaa aaatataaac ttattagaac aaaaaagtca acttgcccca
   130441 aatgtaaaag tccgctaaag gaaacaacag cttcaaaatt actttttagt ttgattttta
   130501 ttttgccaat actttatttt atgtcttttt ggagtggatg ggattcacta ttaaagtggt
   130561 tctctctatt tatttggatt gtgttttgtt tatttatttt gcaacctgta ctttatcgtt
   130621 atgataagac aaaagcttaa gtcattaagc taaagggctg aattgaagaa gtattcagtc
   130681 ctttagcatg tcaggggaac ctaagaatgt gcaaaaaatc ttaagggtat tcttttttca
   130741 tgggaggcct tttatagttt acaacgtcct aaattctctc ctttttattc ttcctctaaa
   130801 atcgcgacag ggttaaacac ttcataatga atgttgtttt ttgatacgtt ccattttttg
   130861 agggcagcgt taatggcttt cataaaggga agagggccgc aaaaataaaa atcggcatcc
   130921 tttcccggca ggatggactg aagccactcc aggtcaacat aaccttcctt atcaaagttt
   130981 agtagagaac ggtccatgga ggcaggtgct tcgtagcaca caaatgaccg gatattctca
   131041 tgcttttcag ctaatttttc aacatgttct ttaaaagcgt gaaactcact gttttttgct
   131101 gaatgaataa atgttacatg tctgttggga tgttgttcag ccaccgtatt taacatgctt
   131161 aataatggtg tgatgccgac gcctccgctg atcaaaacaa gcggcaaatc tttgctgcta
   131221 atgacgaaat cgcccgccgg agcggaaaat ttgagaatat cgcctgtttg cacttgctga
   131281 tgcaagtacg ttgagacgat gccagccggt gcgcctccgc gtccttcctc acgtttgacg
   131341 gagattctgt aataatcttt gccgggagcg tcggaaaggc tgtaatggcg gatgtgggta
   131401 tacgtttcac ctggaatctc tgcttgtaaa gttaaatatt ggccggcttt ataagaagcg
   131461 attggtttac catcctccgg ctttaaataa aatgatgtaa tcagcctgct ttcctccact
   131521 ttttgatcaa cgcgaaaatc acgatagcca ctccagccgc caggcagatg ttcagtttct
   131581 tcataaagct tttgttctat atcgataaaa gcttttgcga tttcatcgta agcttttttc
   131641 caggctccaa gcacttcttc tgttgccgca tcgcccagca catctttcac agcattgagc
   131701 agagttgcgc ccacaattgg atattgttca ggttttatgc tgattgctcg gtgcttttca
   131761 gtaattcttt tgataacggg atctatcgct tctaaatgat cgatattttc gccagcggca
   131821 tacacagaat acgccaaagc ctcttgttga ataccgcgct tttgatttgt ttgattaaac
   131881 aaattgtgta actcaggcac ttttgaaaat aataattcat aaaaacgttt gccgatttca
   131941 tggctatgct cctttaagac tggggcagtt gacttcacaa ttttgattgt tttctcatca
   132001 agcactatat tccctccttt ttatttagtt tgatttctta aatacgaaat atacaaaaca
   132061 agcaaaataa acatgtgata tccagtcata ggatgttgca ggttcttttg tcaacttcat
   132121 tcttttctta agtgaaggac atctttttca acaatactgc tctcgaatta tcaatttctt
   132181 tcacagaaac tgtgttccgg gaggctattt aagaatccta aaacaccaaa aaacggattc
   132241 attgaggaat gcataaatag tacctgtttg ggaattatgg aaataacgtg aaattataag
   132301 aaaggtcatc tgaaatgaag caaacaaaca tacagctgcc tcttcaaaca ttcagcttga
   132361 ttgtggggtt tatggtatgg gtcattattt catcattaat gacatatatc aaacaggata
   132421 tcgcactttc atcagtgcaa ttatcatggg tgacagcaat tccggtaata ttgggatctg
   132481 ttcttcgggt tccgataggc tattggacga atcggtttgg cgcgaggcgg gtttttcttg
   132541 taagcctctt atttttaatc ctgccggtct attatttaag cctcgctgat tcttttaacg
   132601 acttattaat agccggtctt tttttaggta ttggcggagc aatattctct gtcggagtta
   132661 cttctttgac aaagtactat tcaaaagatc ggcatggatt tgtcaatggg atatacggag
   132721 tcggaaacat cggaacagcg tttacttcat ttggtgcgcc gatccttgca aaccaattgg
   132781 gatgggaagt tactgtcagg ctttttctca ttccgctgat catattggct gctctcaatt
   132841 tcttattggg cgataaacat gaaccaaaag ttaaaacagc tttaaaggag caaatcctca
   132901 atgtttatcg ggatgaaaaa ctatggtttc tcagcctttt ttactttata acatttggct
   132961 catttgttgc atttaccgta tatcttccca attttttagt ttctcaattt aatcttagcg
   133021 aagttgatgc aggattgcgt accgcaggat ttatcacgat ttgtacgttg tttcgcccgc
   133081 ttggaggatg gctgggggat aaattcaatc catttaaggt tcttatcatc gtattttcag
   133141 gattgacgat ttctggtgtg ctactctctt tttctccaac gatgacatta tataccgttg
   133201 gagttttaac agtggcggtt tgttcgggaa tcggaaatgg aaccacgttt aaactggtgc
   133261 cactctattt ttcaaaacaa ggcggcattg tgaatggaat tgtttccgcc atgggaggat
   133321 ttgggggatt ttttccgcct ctcattttaa ccgcagtcaa tcagatgaca gggaattatg
   133381 ccattggttt catggcgtta tcagagtttg ccttggcaag cttaattata gttgtttgga
   133441 tgttttattc tgacaagctt aggcttgcgg acaacattgt tgaaagtact ggacagggtg
   133501 taatggtcac caacactaaa ggcgttattc aaaaagtaaa tcccgcattt agtgctgtaa
   133561 ccggatatca aaaagaagaa gctgtcggcc aaaccccgcg gcttttaagg tctggaagac
   133621 atgatcgaga tttttatgaa gagatgtgga agaaactcaa ggaaaacggg tattggcagg
   133681 gcgagatttg gaataagcgt aaaaatggag aagaatatct cgaatggttg acaatcagtg
   133741 ccgttaaaaa tgatgccggc gaagtcatgt attttgtagc aatctttagt gatatttctc
   133801 aaaaaacata aaagaagtcg ttttgtaatg gacttcataa aacgatcgaa agggagtgtt
   133861 gtcatgaaga agaaaatttc cccattgctc aaaaagatga ctttttttgg acgcaccgct
   133921 gatttaaaca atcatagtac gttatccagt gcagaccgcg agtctgaaaa atactatcgc
   133981 agaaggtggc agcatgacaa ggtggttcgc accactcatg gcgtgaattg caccggttcc
   134041 tgtagctgga aagttcatgt gaaagacgga atcatcacgt gggaaacaca acaaacagac
   134101 tatccgacta ccggtccgaa catgcctgaa tatgagccga gaggatgccc gcgcggtgcg
   134161 agtttctcat ggtatacata cagcccgata cgagttcgtt ttccatatgt gagaagcgct
   134221 ttgttaaaag tgtggaaaga agccatgcaa aaaacgaacg atccggtcga ggcatgggaa
   134281 gtgatttctg agaatcccgg catgcaaaaa gcttataaac aagcgcgcgg taaaggcgga
   134341 ttcgtccggg caaactggga tgaagtaaat atgatgattg ccgctcaatt aatttttacg
   134401 atcaaaaaat acggccccga ccgcattgta ggtttttcgc cgatcccggc aatgtccatg
   134461 gtcagttatg cgggcggggc gaggtttttg aatttaatcg gcgcgccgct gctcagcttt
   134521 tacgactggt atgccgatct cccgcctgca tcgccgcaag tttggggcga acagacggat
   134581 gttcctgaaa gctctgattg gtataactcc agctacttac tggtatgggg ttctaatttg
   134641 ccgcaaacga gaacgcctga tgcccatttc tatgttgaag caaggtataa cggcactaaa
   134701 gtagtttcta ttagcccgga ttatgctgag tttgttaaat ttgccgatca ttggttaaac
   134761 gttagtccag gtatggattc agcgttggcg atggcgatga cccatgttat tctcaaagaa
   134821 ttttatgtcg atcaaaaaac gccctatttc gaagattacg tcaagaaata tactgatttg
   134881 ccttttctta ttacattaaa aaagcatggc aatcactata aaacagaccg gtttttgcgt
   134941 gcaagcgacc tggggatgaa tgtaaacaag gctgaatgga aaacgattgt atttgataaa
   135001 aactccaatc aatgtgctgc acctaatgga accgtcggcc atcgctggtc ggaaggaggg
   135061 gagtggaatt tacacctgaa agatactgaa aatcagctcg gagatcttga gcctgcactc
   135121 tccttgttag ggatagaaga caaaactgta ttgctgcagt ttccttactt tggtcaagaa
   135181 caaaagcaaa ttatcgcaag aggagtgcca gtcaaggaaa ttcaacaaaa cggagagtct
   135241 gtttacgtca caaccgtttt cgacctcatg ctcgcgcaaa ctggcgtaaa tcgcggatta
   135301 cccggtgatt atccaaaaga ctatgacgat ccaaagccat acacaccggc atggcaagaa
   135361 caaataaccg gtattgaccg caaactagcc gctcaaattg caagagaatt cgcccaaaat
   135421 gcggttgata gcaagggacg gtcgatgatt atcatgggat caggcattaa ccattggtat
   135481 cattctgata ccatttacag ggcgattctc aatctagttt tgttaacagg ctcccaggga
   135541 gtaaacggag gaggatgggc gcattacgtc ggtcaggaaa aagtacgccc ccttgaagga
   135601 tggcaaactg tggcgatggc acgtgactgg ggagggccgc cgcgtttaca aaatggaaca
   135661 tctttctttt atttcgtgac agagcaatgg cgttatgagg atcaaaaatc ctcagattta
   135721 atttcaccgt tagtcgagaa gcccagatat catcatctgg gagattataa tgtactcgct
   135781 gcacgattag ggtggctgcc ttcctatccg caatttaata aaaactcgat tacgttgtac
   135841 gaagaggcaa aggcagctaa taatgatgaa gctgtgaagt atgtcgttga tcaaatgaaa
   135901 aatggtcaaa tgaaattcgc aattgaagag ccgggcaatc ctgttaattt tccgaaaacg
   135961 ttatttgtat ggagggcgaa tttaattgga agttctgcaa aggggcatga atattttctg
   136021 aagcacctgc tcggtacaca ttcaagcatt ttaggcgaac aagatcaatc cctgcataca
   136081 gaagaggtag attcagcatc tgttgcacaa gaaggaaaac ttgatttgct tatcaatatg
   136141 gattttcgaa tgtcaggtac ggggttgtat tcggatattg tcttgccggc tgcaacctgg
   136201 tatgaaaagt atgatatcag ctctaccgat atgcaccctt ttattcatcc tttcaatcca
   136261 gcgattacac cgccgtggga gagccgatct gattgggata cttttaaaaa gctggcgaaa
   136321 acatttcaat ctttagctga gaaatatctg ccggagacgg taaaggacat tgtcgctaca
   136381 ccgctcctcc atgatacttc agacgagaca tcgcaggcgt taggattaat ccccgactgg
   136441 aaaaataatg gggttgaacc ggttcctgga gagaatttcc cgcgcattca cgtcgtcgaa
   136501 agggagtata ccaaagtata cgataaattc attgcgctcg ggccgaatat acgggaaaaa
   136561 atcggcgcca agggactaag ctgggatgct aaagaggaat atgacgaatt gaaagatatt
   136621 ttaggcacag ctaaaacgac aaaagaatat aaagattgcc ccgatatctc tgcagatcga
   136681 aacgctgctg aagctatcct gacattatcc agcacgacga acggttcgct cgcaatgaaa
   136741 gcatgggata ctttagaaaa gaaaaccggg caaaaattaa aagacctagc catagaacgg
   136801 gctgaagagc acatttcatt tgacgagatt acagcccagc caagaaaggt tttatcatct
   136861 ccggtctata gcgggacaga gacaggcaat cgccgttact cgccttttac aaccaatata
   136921 gaacggctga ttccattccg aaccttgacc ggcaggcagc atttcttctt agaccatgaa
   136981 atcatgcgtg aatttgggga ggatctgccg acctttaaag cgcctttaag aaaagctgct
   137041 ttctataata aagatggacg tccggcatca acaaccaaag aaataaaact gcgctattta
   137101 acaccgcatt ttaagtggtc ttaccacagc acatactacg atacattgcc gatgcttacg
   137161 ctgttccggg gcggaccgca tgtatggatg aataataaag atgccgagac tgttggtatc
   137221 cgtgataatg actggcttga aatgtacaat cgcaacggga ttgtcgtcgc aagggccgtc
   137281 gtcagccatc ggttaccgag aggcgtggcg tttatgtatc atgtgcagga cagaacaatt
   137341 aatgttcccg gttcaaaaat aacaaaagaa cgtgggggaa cttttaacag tcccactagg
   137401 attcatgtta agccgacaca aatgataggg ggatacgctc aactaagcta cggatttaat
   137461 tattatgggc cgaccggaaa ccagagggat gaacaagtcg ttattcgtaa attagagcga
   137521 aacgaggtgg attggcttga agattaaagc gcaatttgga atggtgatga acctcgataa
   137581 atgtatcggc tgccacacat gcagtgtgac atgcaataat acatggacga atcgtagcgg
   137641 cgccgaatat atgtggtgga acaatgttga aacaaaaccg ggcgtcggtt acccgaggga
   137701 atgggaaaac caagaaaccc accgcggagg ctgggagttg aagaacggaa agattgaatt
   137761 gaaagccggc ggccgtgcca aaaagctgct gaatatcttt tacaaccccg atttgacccg
   137821 aatcgatgat tattatgagc catggaccta tgattacgaa aatttaatca aaagtcctca
   137881 gaaaaagcat cagccagttg caaggcctat ctctcagctt accggtgaat acatcgattt
   137941 gaagtggggg ccgaactggg aagacgatct tgcgggtgtt tatgatacag gcaaaaagga
   138001 tccgaacatg cacaatgttg atgaacaggt gattcaagaa tatgaacaag cttttatgat
   138061 gtatttgcca agaatttgtg aacactgtat caatccgtca tgcctttctt cctgtccgtc
   138121 cggggccatt tacaaacgtg atgaagacgg catcgttctt gttgatgagg atgcatgccg
   138181 cagctggcgt ttttgcatgt cgggctgtcc gtataaaaaa gtttatttta actggaagac
   138241 gaataaagcc gaaaagtgta cgttttgttt tccgcgtatt gaaaacggcc agccaacagt
   138301 ttgttctgag acttgcgtcg gccgcctgcg ttacatcggc atcgtcttat atgacgcgga
   138361 caagatagaa gaagcggcat ctgctgccga cccaaaggat ttatatgagt cccacttaaa
   138421 cctatttttg gacccaaatg atccggaaat cgtcaaacaa gcaaagaagg acggaattcc
   138481 ggaggattgg attgaggcgg ctcaagcatc acctgtatat aagcttgctg tggaacataa
   138541 ggtggcgctg cctttgcacc cggaatacag aactttgcca atggtgtggt acattccgcc
   138601 tttaagtccg attaccaata cgttcggcgg tcaaattgat atgttggatc ccggaattat
   138661 ttttccgacg atcaagcagt tcagaatccc catccaatac cttgcgaatt taatgtcagc
   138721 gggggataca aaagttattg aacgcgtatt aaagaaaatg gttgccatga ggagttatat
   138781 gagaagtgtt aacttgaagc aatcgtttga tcaagccatc cttgaagacg ccgggttaac
   138841 tgaagaaacc gctgtcgaat tgtatgaatt atccgcgata gcgaaataca atgatcgtta
   138901 tgtcattcca aaatctcaca gggaagaggc aggcaatatg tattcaggac aaggttcagc
   138961 ggggtacgag tttatggagg gctgctcagg ttgcagttta ggcactgaaa aatacgaaga
   139021 tttatacgcc ttcagtgaag aatattggag tgatctaaat gggaacacaa tggatggaag
   139081 aagatagatt agtgtttaag ctttgttcat tattcttgag atatccggat aaagaatgga
   139141 cagaatcgga agaagcaagt caaattgttg atgaaataaa tgataaagga atgaagtact
   139201 gccttcggcg gtttctgacc tatgtaaatg aaacctcctt taaagagatg tgcgagaatt
   139261 atgtgcggtg gtttgatttt agcgaaccta aaacgcttta tttaacccat ggaagatttg
   139321 gagagaatag agagcgcggc ctagcttttg taaaattaaa aatggagttt gcaaaagccg
   139381 ggttttatat taaaaatgat gaattgcccg actatttacc gcttatatta gaatttgcct
   139441 caattgcgga aaaagacttt gttcaaaagg tgtttttaat ccacaaaaaa gcaattgacc
   139501 tattgctgac agagcttgaa aaagaggata atccgtatgg ctttttatta aaagcttgtt
   139561 tagcagccat tgcaacacat ttgccaccta gtgaaaaaga cgcggatcac catgcgggat
   139621 gactcaaatt ggagggattg ttatgacaga actagattat ttcttatggg tgatcattcc
   139681 ctatttatcg ttaaccattt ttgttgtcgg acatgttcat cgctataata cagatcaatt
   139741 cggttggtcg gcacaatcaa gtgaatttat ccaaaaagat caattattga agtgggggag
   139801 tacgctgttt cactatggtg tcatttttgt tttcttcgga catgtggcag gagtgctgat
   139861 tcctaaagcg ttttatgatg cagtcggaat aactgaacat atgtatcatt ttggcgctgt
   139921 atggttcggg ggagccgccg gggtgatgat ggttgtcgga ggagccttat tgacagtacg
   139981 tcggcttaga agtaaaaggg taaggagaaa cagctcaaag aaagaccttt atgtattgct
   140041 tttaatcgga gtagtgaccg ttgttggttt tacaaataca gtcgcttata cagcgacagg
   140101 aggagagttt gattatcggg caacaatagg tccgtggttc aggggaattt taagctttca
   140161 gccttctccg tatttagtga tgaacgcacc gctcgggttt caacttcata ttttggcggc
   140221 atttgtttta tttgccgtat ggccttacac gagactggtc catgtgtgga gtctgccttt
   140281 agaatactta tctagaaagt atattgtatt cagaaaaatg aatccgaaaa aagcgcttaa
   140341 atagaaaaat gaacctgccc aaacacaaaa agccacttca gtactcaaga gtggctcatt
   140401 tcatgatcat tgaataaaaa gcgcgttttt taatgaccgt ccagcaaata gctttcctca
   140461 tcgcgattat gtatttgaac cagaacatat atcgctttaa aacggtcgat tacatcatcg
   140521 tttacccctt gtttatccag ttcttctttt atatcgctta ccagtatcct aagtaaatca
   140581 tgatcacgct taagcatgct tagtgtatga gagatatccg ggttttcttc aagctttctt
   140641 ttgtataaac cctcttcttc tgaatccgca tgtgcaattg tacgggtttc ccaatgttcg
   140701 agaagagccc ttgctgcaat catagcatgc tttttatgtt tttcgccata aacctgttct
   140761 aatacctcca tcaaatccct tccttctgtt actgctccat cgtggatgga tctatgagaa
   140821 cctaatttat tcaaagatgg acctgacaat taaagtaacc ctccttttta cccgaaatac
   140881 gctaaggatg ttcatatcca ttatgaacaa atattataat tttcaaacaa gttctgcata
   140941 gtgatttatc catagaatcg ctgtttttag gagctgtcgg cgctgttaac gatcgcgttt
   141001 caagcgctgg gtaatctcct tatgtatcac taatatccat tctgtcgcca gccagagctt
   141061 tttcttacgg aggatcgctg ttattcactt atttaatagc tgggtatcaa atatagttat
   141121 tttttttatt tcaaacactg agataaaata tttatgatga ggatgctaga gcgtgctttt
   141181 aacaagagcc tatccattct ttttatgaaa agaacatgga gggaacgaca gtgatgaata
   141241 aatggggaaa acaaatcaaa attccagcaa tgtatatgcg aggcgggaca agcaagggtg
   141301 tcttttttct taaagaagat ttgccaaccg atccatctaa acgtgataaa gttttactgc
   141361 gtccaatagg cagtccagat ccttacggcc agcagatcga tggtttgggt ggtgccacat
   141421 cgagtacgag caaggtggtt attgttagta aaagcaatcg tcctggatgt gatgtagact
   141481 acctattcgg acaggtggtc atcggacagc cattggttga ttggagtgga aattgcggga
   141541 atcttacttc agctgtaggt ccttcgatat ttcgaggtct ggtagatgcc ccgctggatg
   141601 gcgtggctga ggtcaatatc tggcaggaga atatcgggaa gaagatcgtg gcgcatgtcc
   141661 cgatgaagga tggggaggtg caagagcttg gagatttcgc gctggacgga gtcactttcc
   141721 ctgcaccgga aataaagctt gaattccttg atccgggtgc cgatggggga aacatgtttc
   141781 cgaccgggaa tccgatcgat atcattcatg tgccaggcgt aggagaagtc gaggctactt
   141841 taataaacgc tggaaaccct gctgtctttg tttctgcgtc ttcaatggga ttatcgggaa
   141901 ctgaactgca aggagatatc aacggcgatg cggatctatt gacccgtttt gaagcgattc
   141961 gggcccatgg agcggtgatg atgggtctag cggaaagcgt ggagtacgca atgaccaatc
   142021 gtcagcacac acctaaaatc gcattttttg aaacctctgc gagctacaca acatctgacg
   142081 gaaaagaagt acatggagaa gatatcgata ttctggcacg cattctttcc atgggtaagc
   142141 ttcatcatgc catgaccggt acaggcgctg tagctattgc tgccgcggcc gcaataccgg
   142201 gaacgattgt cagcaggatt ataggggatg cgaggccgga gctccgtttc ggtcatccat
   142261 ccggtacttt gaaagtgggt gcagaagctg ctcatgatca agcaggatgg gaagtgaaga
   142321 aagtaaccat gagccgaagt gctcgaagat taatggaggg cttggttctg ataccggatc
   142381 aagaataaca gatcataaaa gggctgcatg gatgccagcc cttttgttta cactcagtta
   142441 tttggaaatc attgaatcta agtatttgat cgtcgcttct ttgtcaccag aaatcgagga
   142501 ttctcgttgg tgatctttga gcagcttttc cttggctttt tttagtgttg cttcttctaa
   142561 ttccttcggg accaccacaa cgccgtctgc atctccaaca ataatgtcac cgggtttaat
   142621 tgaaacaccc ccgcaagaaa ttggaacgtt taattcgccg acacccgctt taccgcttgc
   142681 agcaacggtt gtccctttac aaaaaacagg aaaatccagt tcctttattc ccgtcgaatc
   142741 ccggatgact ccatccacaa caattccgcc taattccagt gttttggcca ttccgacgac
   142801 aaaatctccc gcaatcgctc tatattcatc gcctttcgca tcaatgacaa gaatatctcc
   142861 aggtttggct gttcgaatgg ctttaagtac ggctaaatta tcacctacgg gcatttttac
   142921 cgtaaaagct cttccgctaa ggacgaagtc ttcctttagc ggcttaatac tcgggtgtaa
   142981 gttattcaaa ccgtccagag catcagaaat gcaggtagta ggaatggagt gaaactgatc
   143041 aattatttga tccatgaatt caagcacctc tttgtttgaa ttttttcata actatactat
   143101 accgaaaaaa tgagctgtat cagtattcaa aaatgttata cttagctata acgaaaacta
   143161 tttgtaatga tggagtggcc aggatggatg atcgtgattg ggtaatgctt gaaaatctgt
   143221 attttcataa caacatttct aaaactgctc agattttata catatcccaa cctgctttaa
   143281 caaagcgcat taagcacatc gagaaagagt ttcaagtacc gatcatagaa cgtggaacaa
   143341 gagggattcg atttaccgca gaaggtgagt acctcgccaa atgtgctggt gaaatgattg
   143401 aaagaatgcg tcaaatgaaa gaaaccattt ggaatatgaa tcaagaggta gttggaacca
   143461 tccggttagg cgtgtctaat atttttgcga aaaatatgct tccaaacata ctgagacttt
   143521 ttaaaaaccg ctatccgaga gtagactatg aggttatcac cgggttgagc agcgaagtgt
   143581 ataatcttgt ctataataaa aaagtttatt ttggatttgt acgtggagat tcgcatgggc
   143641 ggaatcgaaa tgtttcctct ttgaagaaaa tatttgtatt gcttccaagg aaaaaatcga
   143701 tctcgaacag cttcccgaat tgccgaggat tgaatataaa acggatgcga acctaaagag
   143761 gttaatcgat gattggtgga gaggaaaatt ttcgccatcc ccgcgcatag agatcgaagt
   143821 ggatagtacc gatacatgta aagaaatggt gagaaatgga ctgggatatg gcctcctccc
   143881 aagcgtcctt ttaaaagaag ataaagatat aaaatgtttt acgataaaag atgcacatga
   143941 tgaaccgctg attcgaaaaa cttggatgat ctatcataac gaaaccatca aattgaaaac
   144001 ggcaaaagaa tttgtctatt ttgttgagaa ttatagattt gattagaacc gcgtggtaag
   144061 caatcacgcg gttttaatat tggggggggg gaattaataa aaagatgatc aattctaaaa
   144121 taatgtataa atggcacgac ttattagctt gcttttggtt gacgtcactt ctccttttca
   144181 gcacggcaaa actcatgaga tatcttcatc aaagcgtgct tcccaggccc agacacgcag
   144241 cttcgcgatt tcacgctccg tcttttcttt cttcaaatca agctgaagcg gccgacgatg
   144301 acttcttttt ctctctcctt aaggatgtcg atgaatgatt cacttttcaa gctttataca
   144361 tgagcttgat ggtgacgatg aagctttcgt tttttcgacc ttgaggacat cgtaagggtg
   144421 atttcgttgc cacgttcagg gagagtttat ggtcatgatc tgcatacaag atcaggtggc
   144481 ggattaaaca ttgaacttga agatgcttag tatgtcgcat attctgttgt ttttttcagc
   144541 acaatccctg ggaataccgc tattcaagac attatatatg ctccatcgac cgtgaaattg
   144601 ctataatgtg gttaatttct attcgcgttt cgataatcag aagaaccatg aacctatcgt
   144661 gaaatacata aagaattaga aactaagaag aaaggatgag attgttgaag gaatattttt
   144721 caatcgggga aacagcccgt cttaataaca tttccattca aacattgcgc tattatgata
   144781 agatcggaat ttttaagcct caatgcacag accgggataa tggctatcga tattaccatg
   144841 ttaaacagtt cttttattta gatattataa aatatctcaa atctattaaa acgccgttgg
   144901 gagaaattaa gcgaatgatt tcgcatacat ctacccccga acggatgcaa gcctttcttg
   144961 aggagcaaga aagcgtgatt gagcgtgaga tggaaagact cgaacgtgcc aggcaattgc
   145021 ttcaaagaag aaagcaccag cttaatgaac aattggagat acgcactaaa aaagaagaag
   145081 gtctagttta tgttcgacat ataggaggcc aaaccatttt aaaagcagtg acacctcaag
   145141 tgaatcctca tgaccaatca gatttgtatt accgaaaatt ggctgaagtt cttgaagaaa
   145201 gaggagaaat cgttgataac tattatggat tgatttatga tttaaagcct tataaagatt
   145261 ccggtgacat ttattgcaac agcgtttata ctacgattta tgatggagta aagatagata
   145321 caggggaaca aaacatgaat atagatataa tcccatccgg cgaatatgta tgtatttcat
   145381 ttgattgcac ggcaacaaat tatttttcat actatcaaaa actgtacgat tttattgaat
   145441 cacatggcat tcaaacggat ggaaaagtat atcaagtttc ttttccaaac agctataact
   145501 cattaaaaga agaagacttc ctcacagaat ttagagtgcg gaaaaaataa cgaacccctt
   145561 gaccctatag ttgctatagg gtttatgatt tatgcatcgt tctgatgaat atttgaaagg
   145621 aaggatgtat aagatggcag aaaataagac gcttcggtta ctcatggcgc aaagcctgct
   145681 ggaagcccat ttattaaatt ctaaacgaat ggttcatgtg aagaagtacc tgacgattta
   145741 gatgtgtgcc tctcaaattt aatgaatcta aaacaaaagg agcgatgaag atgagagcac
   145801 cgatagatga acccatttgg tacgcctacc ctggaatggt agctgtcgtt acggctcaat
   145861 atgaaggtga aaaaaacgcc atggcttccg ggtggcatac gtatattgga tcttctcccg
   145921 ggatgtatgg aatatcgata aataaagaga catatactta caaattgatt gagaaaagcg
   145981 gcgttttcgg tgtgaatttt cttccgggaa gatgttcgga actcattcaa gcattaggca
   146041 cccatagcgg cagagattta aataagtttg aagcatttca tattcaatac gaagaaggac
   146101 gaaaagctga gataccgatt ttaactgatg cgtattttgc ttatgagtgt aaagtacaca
   146161 gtatttccac tttgggcgat caagagtgga ttgcgggaga agttttacag agatatcaag
   146221 ataaagagct tttcttaaaa aatggtatgc cgaatttaga aaaattggat gttccgcttc
   146281 atattggagg gtccagctat cgaatattaa atagtcaagc agaggagcgt caacacgttt
   146341 tttatcccaa aactgattga aacattcagg ttcctccgca tagagtagat ccaatcaatg
   146401 aatgtatctg cagcggactc cgctggaact ccattgactt atacgaagca aaaaagagac
   146461 ccaaagactg caacgcttct ctttaagaag gctttgcggt ctttttatat tccaaattag
   146521 gaaaaagctc cttctcctcc cggtaaaact cgtgaaacac cttcatcagc gcccgcttct
   146581 ctatccgcga cacatagctc cgcgaaatcc cgagctcctt cgcaatttcc cgctgcgttt
   146641 tttctttctt caaatcaagg ctgaagcggc cggcgatgac tttttttctc gatgaggctg
   146701 atttaaatgc cactcacagg ttatccgtat agggcaatta cttttaccag gttgagggac
   146761 tgaactaaaa agatatcgaa ctatatctaa atagttcctg tttgatgaca aaataaaaag
   146821 atgcaaactg aaggtaatga atgatcaatc ctgcgtataa aaaaatatat ttttgtttca
   146881 tttttgtata aaaaattata taatgaagtc aagaatgaaa tcacttgtag atgaatgcag
   146941 gtaaatgaaa gttaggtgtt caggttttga ctgaagcaaa acagatttta aaaagttata
   147001 taccatttgc aaaaacgata ggggaaatgt ttggtccata ttgtgaggtc gtcattcatg
   147061 atttgacaac cccccagtct tccgtcattt ttacaatgaa caaccatgtg acgggaagag
   147121 aggttggcca atcctttgac cacttggtga aaaaggttct tttatccaat gaatttaaag
   147181 aggattactt agctggatat gaaattcaaa cagatgatgg gagaacaata aaatcatcga
   147241 ctaccctcat tagagatggc cagcagcagg tgattggggc attttgcatc aattacgaca
   147301 tgaatgtaat gattcaaatg aaagaaatgt tagatgcatt tatgcccggt gttgaaaaga
   147361 aaaatcaaat acaaacttcg aatacggcgg agcaggaagc ttcgattcag aatgtagaag
   147421 agatcacgaa ccagttaatt gaacaaattg tggcgaatcg caaacattcc ctgatgaaac
   147481 gccgggaaaa aatcgagctg atcagattta tggatgaaaa gggaatattc ctcatgaaag
   147541 gtgccattga taaagtagca gaacaactag gcatttcaaa ggtaaccgtc tatagctatt
   147601 tggatgaagt gaaaaaaaga caatcggagt gagcggagtg gagagtattt ttgaagcagg
   147661 gaatttaaaa tcgaacggtc attatgcatt agctgtaatt catcaaaaca cggtctatgt
   147721 atcagggcaa tttgccattg acccaatcac gcaggaaaag aaatttggta ccattgaaga
   147781 agagacttta caggcattgt caaatataga gtatatctta aaaaaagccg gcagtcataa
   147841 aggaaaaatt ttaaagataa ccttatatct tcacgatatc aatttgttag accgtgtcga
   147901 caatgtctgt caggtttttt ttcacgatta tcgcccagca cggtcagttg tttcgacgaa
   147961 cgagctgcat tacggttttc aggttgaaat tgaagcaatc gccagtctgt aatatatttt
   148021 tttgcctaaa tcatataaaa aaatatataa catataaaaa aatatataat aggaggtcta
   148081 aaaataatgg aacagtatca atgtcattcc tgccgtacga aatacaatgt atctgaacag
   148141 gtgtggaaat gccagtgtgg cggagtgtta gaccttgtaa aagaaaaagt agaatggtcc
   148201 gattcaaaag tgctcaaaga tattccttct atgtggagat atattgatgc tatgccattt
   148261 gatcgcgact ccgccatatg gagcggcatc acgatggggg agggatacac acctttaatc
   148321 gttttagaca gcggggagcc gaacactctt gtgaaagtgg actatatgat gcctactttg
   148381 tcttttaaag atcgcggtgc tgctgtatta atagctaagg caaaggagct gggagtgaag
   148441 catgtgatag ctgacagcag tggaaatgca gggacatcta ttgcagctta cgccaagcgg
   148501 gctaacatcg catgtgacat ctttcttcgg aagggtacat cacctaagaa aatcgcgcag
   148561 gtgaaagcgc atggggccaa cgttcgcgaa attgaaggca caagagaaga tgtggccgaa
   148621 gcagcgcaaa aggctgtgaa tatagagaaa aaattctatg caagtcacgt ttttaatcca
   148681 tatttctatg aaggaacaaa aacgtatgcc tttgagattt gggaacaaat gaatggagcg
   148741 ccggatacgc ttattattcc agttggcaat ggtacgttat tacttggggt ttactatgga
   148801 tttaaagaat tactagagaa caaatgtata gacaaaatgc caagactggt tgcgatacag
   148861 gcagagaatt gtgcgccgtt agcaaaggca tttatcaaca atcaacaagt tgctcaaccc
   148921 gtcgaaaaca ggggaacact tgcagagggc atctcgattg ccaaaccggc aagatcagct
   148981 caaatattag aagccatccg tgccacaaaa ggtcaaatca ttacaaccaa tgaggaagag
   149041 attctaaaag ctcgtacagc attagcaagt aaaggctttt atgttgagcc aacaacagca
   149101 gctaactatg caggatattt aaaatacgat cattcttctg atgaaaaaat cgtgattcca
   149161 ttatgcgggg ctgggattaa atctaattag gaacgaagag agagaaacct ttaatatgaa
   149221 aatgggggag ttatcatgga aaacaagaaa atcattttac tgagtaccgg cggtacaatt
   149281 gcaagtaagc ctgatcctga aacaggtcta ttagaagcag gtgctatgac aggtgaagag
   149341 ctttctgaaa tgtgtcgact gccttctcat atagagattg aaatcaagtc agtctttcaa
   149401 atgtcaagca gtcatatgac ttttcatcat cttgacattc tgaagcaaaa tatagagagt
   149461 ttcttccgga atgaggatgt tgccggaatt gtgatatcgc atggaacaga tacccttgaa
   149521 gagacttcgt attttcttga tctggttatt tctgatgatc ggccggtcgt gttaacgggg
   149581 tcacaaagag gaccgacact tgacggtaca gatgcatttg tgaacctaag acaagctttc
   149641 ttattagcgg cacatcctga tgcgagagga ttaggggtaa cagtgttgtt taatgagagg
   149701 gtctttgctg ctcgatatgt gaaaaaacag catgcgtcaa atattgatgg ttttttctca
   149761 ccgggattcg gttatttggg aacggccgat caagatgaga tcgcaattca tcaaagatta
   149821 atcaagcatg aggcgtatca gctgattcaa ccattgccaa atgtagaact tattaagtgt
   149881 tcacttggat cagacggaaa gtttatagat tatgcggccg agtgcggaag tgcaggaatc
   149941 attattgagg cgccgggaag agggcatacg gctccagcaa tattagaaag tgcaaagaaa
   150001 gccgtagcga aagggattcc tgtcgttctg acaacaagtg ctgacgaagg tgaagtcaag
   150061 ggagtatatg gattcaaagg aagtgcttca acatatgcag atgccggaat catattaggc
   150121 ggtagctatg acagtaagaa agcaaggatc aaattggctg ttttgctggc tgctgaccag
   150181 aagattgatg aggctagctt taaatactaa aagggataat aggaggcgat tttattgaag
   150241 cctgtacaca cgaaatattc aacacgtgat gggggccatt acgtgccagc catggaacat
   150301 aatggtgtta tctatatttc agggcagttg tcgatgaatc cggaaacggg gaaaattcca
   150361 gctgggggca taaaagaaga agcaaaacag gcattggcaa atatggagct tgtcctcaag
   150421 gaacggggat tagccaagga agatgtgata ttatgcagac tttatacccc agatgtaaag
   150481 tattggccgg atatcaatga ggtttatgct catttcttcg gcaatcataa accggcaaga
   150541 gtagttgttc catcaaatca tttatatgcc ggatgtcttg ttgaagttga agccattgca
   150601 gcgataaagg aggaggtaca atgaatgatt tacaattaga tacaccagct cttttaatcg
   150661 ataaagacgt gatgttaagc aatatgaagg atatgcaaaa ttacgctaat gaacagaaag
   150721 taaacttacg acctcataca aaaacacata aaatgcctaa attagctaag ctacaagaag
   150781 aaatgggagc tacaggaatc gctgtagcga aagtaggaga agctgaagtg atggcgagaa
   150841 atggcttaaa agatatcttt atcgcaaatg aaattgttgg gaaatcaaag cttgaacgta
   150901 ttagaaaact atctgaaacg attgatatct cttttggaat cgatagtgcg tatcaagtac
   150961 gtgaaattga agaagtattt gaaggagctt caaagaaagc ccaagtgtta gtggaaattg
   151021 aagtaggaga acaacgctcc ggaattattg aagaagatga ttttcgtact ttattagaat
   151081 taatcaaaac gtgtcaaaat gtcgagctaa aaggaatctt ctcacatgac ggacattctt
   151141 ataaagcgaa aagtgtagca cattgtaaag aactctataa agaaagtgta gaacgaacat
   151201 tacattttgc ccgaattgcg gaagaaatgg atctaaagcc gaaagtggtt agtattggct
   151261 ctactcctcc cttcatgttt aagtttgata ttccagaagg ggtgacagaa attagacctg
   151321 gcacttacat ttttatggac gcctcacaag caaatgtaat tggtacgtat gatcgctgtg
   151381 ctgcttctgt actcacaacc gtgattagta aaccaacaaa agaacgagtc attacagacg
   151441 taggggccaa gggaattacc gcccaaacac gaagcgaagg gcttactgca accaaagggc
   151501 ttggccgtat caaagaatac gaggacgttt atattcatgg cgtattcgac gaacatgcta
   151561 ttatttatca tgaagaattc aacaaaaaag taagcattgg agataaggtg cgaattattc
   151621 caaatcatat ctgcccagta tgcaacttgc acgataaagc ctatctagtc gataatggag
   151681 aggttgtaga tgaattaaat attgaagcta gaggaagact tcaataattt aaaaaataag
   151741 gggagatggc atgagtccga atcatcacaa acttttttac aaagatccct atcttaaaac
   151801 gttcgaaacg aaaatcttga aacagcaaca ggacaaaaaa ggtgattttt atattaccct
   151861 agaggaaaca gccttttatc caacaggcgg gggccagccc catgatatag gaacattgaa
   151921 cggtgtcaag gttttaaacg ttgaagaggt cgatggagaa attcgtcatt atgtagaaag
   151981 gactttaccg aatttagatg atcaggttgt tggggttatt gattgggaac ggcgttttga
   152041 tcacatgcaa cagcacaccg ggcagcatat tttgtcggcg gcattcgcgc agttatacga
   152101 tattcataca gttggattcc atcttggaaa tgatacggtt accattgacc ttgatgtatc
   152161 agaattaaca gaggaaatgg caggcaaagc agagaagctt gcaaacgaga tcataacgga
   152221 aaataggtcc atagtagcga aatgggtaga atatgatgac ttagtaaatt atccgattcg
   152281 taaactccca tctgtaaaag aaaatattcg tcttgtcatg attgatgaat ttgattacaa
   152341 cggatgcggc ggaacacacc ctagcgctac aggagaagtc ggagcaatta aagtattgaa
   152401 ttgggaaaga cagaggaaaa aaattcgttt gtattttgta tgcggaaatc gggttataac
   152461 gcatttcgat caaaaacaaa aagcaatcgt tgaattgact ggattactta atcgtcctga
   152521 aggggaatta agcgaagctg tcaaacggtt gcttgaaaat ataaaaaagc tagacaaagc
   152581 gcttctagaa tctaatgaaa aaaaccttca gtatgaagcc aatgaattat tagccaaaaa
   152641 caccattcaa aatgatactg tcatggtgat cgaaacgttt tcagatcgat cgattcaaga
   152701 acttcaaaag ctagcaaaaa tgatcgctga tcgagaaaaa cgggccctta tttttttctt
   152761 atcagagaac gatcatcgct tccaattggt ttgcggacga ggagaagcaa ataaaatgga
   152821 tatgagaacc ctaatgcaag aaagcctttc ccttattgat ggaaaaggtg gaggaaataa
   152881 tatgttcgct caaggtggag ggactgcttc attaacaata gaggaattta tgaaaaatgt
   152941 tatgaacatt atagcaacac aaataaaatc agaattcaac agacctctgt aagtggataa
   153001 caagctctca cttttattga gggcatagag gaaagaaata gaagccggat tattagaccg
   153061 gcttctgcga tatcacttct ccttctccgc ccgataaaac tcatgaaaca tcttcatcag
   153121 cgcccgcttc tcaatccgcg acacatagct ccgagagatc tcgagctcct tcgcgatttc
   153181 gcgctgcgtt ttttctttct tcaaattaag accgaagcgg ccgacgatga cttccttttc
   153241 ccgtccgtcc ataatgtcga tgtatttttt gactttttca aactctgtgc ctgagctgga
   153301 tggtgtcgat gacgtcttcg ttttccgatc ctgaggacat cgatgaggct gatttcgttg
   153361 ccttctttgt cctggccgat cgggtcatgg agagagacgc cttttttcgt tcttttcaag
   153421 gcgtgcaaat gcatgaggat ttcattattc attacaaaag gggggtgcac agatttccta
   153481 tcactgattg attaaatcaa tgttgagtca gcctcctgta atactagcga atgaaggaga
   153541 tactttaaat agccaagctg cattttcaat tgcgtgtgat tatatgtacg aaaggttaat
   153601 atgacgtaac atgaaagttc gaatgcaaaa gtgcatacca tgtaaagttc ggctttttcg
   153661 gctgtccaag catatattat aaattccgct gtatttaagt gcgaagcttg taacaggttt
   153721 aaacgaaagc ctgatatcta ggtattatgc tttaaacaca catctggatt tctctagaaa
   153781 agcaaaggta tttgggggtt tatgtaaaaa aatagtaaat gccttatgca acaaacaggc
   153841 tgtagagcaa agtgaagcat atcatcaaat ttctgaccga aatcaaacat gaaaactgaa
   153901 taaaccctct taatagaggt tttttattta tgtattggat tggtttaaaa tttacaattg
   153961 agtcaaaagg tgaaaaagct ctatcctatt tctaggataa agcttttttt attgttagac
   154021 agcattaata catttctctc ataatgaaaa atagattgta taaacatggg taatctgcat
   154081 taattgttta aaatgagcat tgttaggagc gtatttatgt ctgtgaaaat aattattgac
   154141 actaatatat ttttaggatt ttttcaatct aaacaaacat ctttaaaaaa gttaccagca
   154201 actctctgcg gcatctcgcc gtgttcaatt gtttagtcct tttttttcat aatctttaca
   154261 aatctgaaaa agtcatcatc atccggcagg ggcttgtcat cttcgcgtcc attgcgatgt
   154321 atatgcggat cagagtgatg ttcattgtag aactctacga tatggaatcc acacttattc
   154381 acatagaagt tgatatttcg cttttcgaaa taaggtgtca cggtttccca aagcacagta
   154441 tccggatact gtgcttcaat ggctttccaa gcagaaagac caatcccttg gctgtgatat
   154501 tctggagata catagaataa atctagcgaa ttatgatttg tttggctgtt gatacgtact
   154561 actgcaccac cgacattctt accatcctga agaatatgat ataccaccgc tccgggagca
   154621 ttgaaagact cctgaacatc attgtccgat ggaatcggtc catcttcgca atcaccgaac
   154681 gtttcaatca cggcgatcgc aaaggcttct tgtaattttt tttggaattc tggcagatca
   154741 gattcctttg ctagttccag aataactttt ggttcctttt ttgttttcat gattgttcac
   154801 tccctcagtt gctgaaatat cgagttcagt cgttcagtag aaacattcca gctgttctac
   154861 gagcccttat cacaaaaagt gattccgtcg ctttttcttc cgcggtaaat ttggcgttaa
   154921 aatacttcaa aagctttctc ctgtcttttt gtatgatttc tttttctttg ttttattgga
   154981 aaacaagctg catgtaaccc ttatttacta tcgttcacta ccgtattaag tgtttatgcg
   155041 ggatttgtca tcattctcga atttttcctg cgaaaagtta caaaaatagt cgaatgaggc
   155101 gcctttgact atgaacatgc gtaaaagatt caatttagat tcgatcatga gcaatgcaca
   155161 ttgagtaaac tctggtggat ttattagccc aaagaagcct aaatgatata gtccatatat
   155221 caaatctgtc cgtttaatgc ccgcttcatt caacaacact aatttgaagt catgcaatct
   155281 gtgcaagggg gttatttctg aatagatttt tccgaatgca gcggagttgc tttgggactc
   155341 ccgtttaatt tgccatacgt cagcttgcgc catattaatt ccatcggacc gtacttaaat
   155401 cgtctcaacc acaatgtact aaagatcata agcacgaaat acacggccag gctgaacatg
   155461 aacgtgccgg cggattgaat atgatccgca agcccgaatc cgtacctgag gaacagaact
   155521 gttccaatga tagagtgaag cagataacag gtcaatgaca tccgtccgac tttggtgaat
   155581 atcatcatag ggcctcgcag ctgaggaacg tatagaaaca gcattgcaaa agtgctcata
   155641 taaaacatac ttccggttaa gccgccattt tgactcaaga cagaggaaat gtccttccac
   155701 agcatattct cagaaagatt aaacatgtct agtaatatac tgctttgtgt tattagaaaa
   155761 gcgattgtgc taatgatcca gatacgcttc catataggct ttttcgcttc catgtctttg
   155821 aaaaattcca tcttaacaaa gtacacgccc agcagaaaca tgagaaacat ggaatagatc
   155881 atagagaaag agccagcagc catcgtgacc atatctgtcc accgagtgct gatggattcc
   155941 acgtaggtaa ggctgctgtg gctaaacaaa gtaaactctg aaaaattcgg gttttttggc
   156001 cctgcagtat tgatgacatt gtacaacatt gtgaaaacag gagtcaggaa ttgaaacacg
   156061 ataagtgcga taatccatct aagcaccgtt ttggccgtgc gtttatagaa ggcgagtaac
   156121 aggaagccgc ttacggcgta aaaggctaat atgtcaccga cccaaacaaa tgtgatgtgc
   156181 aaaatgccaa atcccaacag gatagataac ctacgggcaa acagcttgtt gggactatct
   156241 accttctgcg cggctcgatc cataaagatc ataaacccaa ccccgaacag gaaggagaat
   156301 aacgtaacga atttcccttc ggcaaaccag gaaaccagat tgtgcagtac gtcatcggag
   156361 gtcatttcga atccctttac tgaatctacg atcaggaaat aattgacaat aataatgccc
   156421 agcaaggcaa atccgcgtac gatgtccaga aaatgaaccc gttcccgcag actcaccggt
   156481 tgcccgtgtc cttctttttg tacagtcata tcaatgctcc ttttccattt atcatcgcaa
   156541 tgtgtggttc ggatctgaaa aacctgagcc ttacaatgga taaatataaa gaccgaatct
   156601 taacaattta tgaagagtca tcgttttttt agaaaatgtg acaaatttgt ggcgggcatc
   156661 agctttcata aattgttaag atttacgtag tatcttataa cgtacttaac gatgaacgat
   156721 atatagtaag gacacacgag aaataacatc aagaatcatg aggtgataga gacatgaccc
   156781 atcgaatatt agtcgtagag gatgatcagg atattggtga tcttttggag gaatccctta
   156841 cgcgtgcagg ctacgaggtg ctaagagcca aggatggaaa gcgagcattg caacttgtgg
   156901 atgactcgct tgatttggtt attttggata ttatgatgcc aggcatttcg ggaattgaaa
   156961 catgtcagca catcaggaaa tcctctaacg tcccgattct gtttctgacg gccagatcga
   157021 gtacactcga taaaactgag gggttactcg ccggcggcga tgattatatg actaaaccat
   157081 tctcggaaga ggaacttcat gctagagtga ttgctcaatt acgcagatat actatctatc
   157141 aggaaaagaa ggaacaggaa gaaacatttc ttatcggggg caaactaaga gtgagcgaag
   157201 aatttaatga ggtctggaaa gaggagcagc aaatcaagtt gtcagatctg gaatatcgta
   157261 tcctgaaact tctgatgagc aaacgcaaca aaatattttc tgcccaaaat atatatgaga
   157321 gtgtgtgggg acagccttac ttttactgtt ccaacaatac ggtgatggtg catattcgga
   157381 agctgcgctc caaaattgag gatgatccgg catgtccggt ttatataaga actgaatggg
   157441 gaagaggata tcgatttggc gcatcgtaaa tttacgctaa ccaaaaaact ggctttgctg
   157501 atcatggttg ctgcgtttgt gagtggtgtg atctttctga cgttgcaaaa gatcacagat
   157561 gatctgatcg agggatatct gagttcggat gagtattatc acgaggagtc agcaagatac
   157621 attcaaaaat tcagcaagta cgtttcagaa aatgagttgt ctacatcaga tagaaaagcg
   157681 tttggtgagt gggtcaaaaa agaaaattac attaacctca ccatattcaa ggatcaggag
   157741 ctgcaatatg attccattta ttccgaatcg gattatggaa aggagaagct gactcagtac
   157801 gctcaaaatc attcacatcc tgtcaagttt agcgatggtg aaggaagagt cattatcgac
   157861 ggtttctact cttcccgata ttatagtctg gcctttacat tggatttgct cggggcaacc
   157921 ctcatctttt taatcattgt tctctttggc attcgccaaa gtcttcgcta ccttaaaacg
   157981 attcaccaag agattcatat tcttgaaggg ggcgaactgg actacgagat gacgataaaa
   158041 gggcatgatg aattagcgat gattgcaaag agcattgagg atctgcggaa agctttcctg
   158101 gacaaactta aagctatcga ggaattgcaa gctgagagcc gcagcctggt taccgaaatg
   158161 tcgcacgata tgcgcacacc gctgacgtcg ctgatcatga atctggagtt tgccaaaaaa
   158221 gcgggaggcg aagcgggtac cagcaaagat cggtatgtag ccaatgctta tggtaaagca
   158281 ctgcaattaa aaagcttgtc tgacaatctg tttgcgtatt tcctgctgga caaggaatat
   158341 gaggccgatc tggagaccgt tgcagtaaaa gaagtgatct acgatctaat atcagatcag
   158401 attgctatcc ttcatcagaa gcatttccgg gtccatattt caggcgagct gccggaaacc
   158461 tatattaacg tgaatttgga ggagcttggt cgtgtatttg ataatgtgat gtcaaactta
   158521 tttaaatacg cagatccgga agaagaaatc agcatcacgt ttgtatcgga tcaagagata
   158581 tttgagatcc atgttagcaa tacgattaaa cttgcggata taacaccgga aagcaacgga
   158641 ctcggtgaaa ggagcattgc gcgaatgatg tcccgcatgc agggacagtt tcacagtata
   158701 caaaagaatt ctaagtacta cattgtgcta cgattttgga acaccaagat gtaggctgag
   158761 aataaaaacc acgaatatat tgaaatagga gacaacatga tgagattttc caacaaattc
   158821 aaaaaggtgc cttacctgtt acaagcgctt ctcaatgtct gtctgttctt cctggcgata
   158881 gccttaagcg cacttctgat cagcgagaca tggtacattg tgcaattcgt atacaagtca
   158941 ctgttcaaca aagtggacag ctattatgag atgcttggag aactgcttat attcttcatg
   159001 tactttgagt tcattgcttt gattatcaaa tacttcaaat cagactttca tttcccgctt
   159061 cgctacttca tttatattgg catcacagct gtcattcgtt tgattatcat cgatcatgat
   159121 caggcgatct caacgttctg gtgggcgatg gccattcttg caatgatctg tggattcttt
   159181 attgccaata gacgaaattc tgttgttgaa cattaataaa ttagttcact ttatgccgat
   159241 acgccgccga aatgtcctaa ttgtgaatgg gaactggaac agaataaaaa aattgataat
   159301 cggtatttat aagtctagct gtttaatgtc agttcagaaa tctgtagtgg atcaaagtgg
   159361 attgtggttg tgagtggata tctgaatgta ttttttggct actttaacag acatgtcccg
   159421 atgacatagc attaagaact gaaaatcgct tctttatttt aaaaggaaga ggttaaaatt
   159481 cttaataaat aagatgaaaa agttaggatg gacgtttatt gttttttctc gccatttttt
   159541 aaccataatt gatataaacg tatagaaatg taatgaaaat aaactttcat aaccaatgag
   159601 atagatttac tatattgagg gcccagtaat atagaataca gatcgatggt tcaagccatc
   159661 ggttttttat ttgttttcat actgaaaatc acccattagg acaaacagtt attacatagc
   159721 attacccaag gtgtgatgca tttatgaagg tgatgctcat cgaggggccg caagctgaca
   159781 aatgcatgaa cgattcctct cattatttaa taaaacttga caggaagtag atccagagtg
   159841 atggcaatgt atataagggt atggatcgag caaccacacc cagatcgagg cctgtataaa
   159901 gaaagcaggg acgatgcgat taaagaactc ataatcaagt tatctgctat gatccagatt
   159961 gtctttctca tagagcttat taatgtgcaa aaacgatttt cataactctt tcatctattt
   160021 cttttaaaag aaactttagt gaaaatagag aaaagccgga atgtccaatc cggcctttgc
   160081 taaattattt ccccttcgct ttcttccgct tctccttctc cgcccaataa aactcatgaa
   160141 acatcttcat cagcgcgcgc ttctcaatcc gggacacata gctccgcgag atcccaagct
   160201 ccttcgcgat ctcgcgctgc gttttttcct tcttcaaatc aagaccgaag cggccgacga
   160261 tgacttcctt ttcctgtccg ttcagaatgt cgatgtattt tttgactttt tcaaactctg
   160321 tgcctgagct ggatggtgtc gatgacgtct tcgttttccg atttgaggac attgatgagg
   160381 ctgatttcgt tgactcctag aggttatccg tttttgttgt attaaagtaa taaagaattt
   160441 ttaagtttaa cgttatttaa aaaagaaaca tacatacgta tttggtatgt cccccatgat
   160501 gctattcaca cgtatgaaag taacggtctt gaaaatatgt ggggagacgc acaaacaatt
   160561 gcaatgaaaa ttaaagatga catgaaaaga taatttggtt tgccatgaac tgttggaatt
   160621 gaaccgaata cgctgctggc aaaactctgt cttgacacga gtttttgggc atgccgagat
   160681 gtgaaaacaa agaaatttca gtttctcttt ccaatattca ggagacaatt taatcaagct
   160741 caatctattt cgccctgatc aagaaaaaag cgaatacttg ggtacgttat ggacggtttc
   160801 agagaacggt acggctcgtc agcacttcta cacgaagttt tttatacaaa cgccggaacc
   160861 gcaagattga gattaaagtt agaaaggaaa attgtgtatg ctgcgggaca gaggaagtat
   160921 caaatgggtg tcaatgatgt taccggaaca cgttgaattg ctcaaagaat atcatgaaag
   160981 tcttgataaa gtgaaaaagc tggttggttg tcatatcatt tttaatgacc tttctaaaat
   161041 ggagtcgtgt agtttatacg gtcactgata ctccttcgtc tatatccact tacattcttc
   161101 tgctgaatga taatgtccat tactctatct aaattgctcc cagctctttt gatgttgtag
   161161 atgatgcacc aaagagcttt ttctacacac ctgcagcctt tccttgtgca agaggggaag
   161221 tgtctacacg tagccccaca tgcaatgcac tacttatccc attttcttct ccccactgaa
   161281 aaattctgat ctctccttct ctaaatattt atatagacac agtatttttt actgtgccta
   161341 tcctaacttt tcccttgata tctcatctag gttagaaaaa agaatgtcac accctaagaa
   161401 cagaaatgta ataaaaaagg ataaaagtaa ctctccacct tgaaatatgg atacattact
   161461 tagatggcta tttgtaacat actctatgga gaaataaacg gctatccacg caacagcaaa
   161521 ctcaaatata taagttaccc acttaggaat tctaacaaat attgagagtc cttttataac
   161581 tgccataagt ataagcatgt aaacaagtgc taatgagctt actaataaag aaaatatgta
   161641 taaatcagac ctagagctat aatttacata gtcgcctaag aaatgattaa cacctaaaga
   161701 aacaaaataa ataattaggc taggaactgc catggcaaag aataaacaaa agcctatgag
   161761 gaggataaaa gataggaacg ccaaggtgtt tgggggatta tctataaccc cctttctaat
   161821 caaaagtaaa aacaaaacac aggaaataac caaacatgaa agtatagcta gagttattgc
   161881 tgtaaagatt gtcatctttg acctccatta gaaaagtgcc attagtgggg aactaacagc
   161941 actttcttaa attttttatt cgttaaatca gcgtaataat gaattttgcc aatgctcttg
   162001 ccacatcagg cggacagcca atacctctca gtccattata aaactgattc tctgtccatt
   162061 tttcgccttt atccatcaac ttagctactt tagcagagtt ttttctaacc catgcggcgg
   162121 tctttggaga caaaggtcta agcatttgcg ataaaaccca acctcctaag cggagagcta
   162181 atttaaaggc tttttaagac catgacacta cgccttgagt ttgaaaattc ccattagcag
   162241 tagctactgt tttaacaggt acattctgtg acttgatagc gttttgtacc cctttatgaa
   162301 cagtcacttt catagcaaca ggagtagctg acgctgtttt ttcagatgct aatgcacctg
   162361 atgtgcctaa gaaagatgta agaagcgtgg cgcttagaac cactgaagct attctctttt
   162421 tatttttcct atatatttat ctcctattat attatgaata attttaaaac gatttaattg
   162481 caatggttgt ccaatatgct aaaactttgg catttatgtt agaaagtcct gattttttaa
   162541 gcgaattata tagcttattt tggacatcag accacccaaa ggcataatac tcatctaaaa
   162601 ggtcttttag tacgggttct atatactttg taaacctttc ttcaagttca tttcttactt
   162661 tctttcctgc aagcctttct acaagttgaa aaagctttgc tttattcttt agaactgccc
   162721 ggatagcatc tttaacaggc tttgtagcag agtttttatt ttgtaattca acctttggtg
   162781 tgaacagact atctacagta taaacaatgg gtacggatgt tccagtggca ttagtatcaa
   162841 tctcatcatt ttccttagct tgagatgact ggacaaagga agtagagcca agggctaaag
   162901 aagctattac tatgaatcct ttagctagtc tattgataat catttcctcc tctacatata
   162961 attagtagca aaccagtgac tatgtattta ggttacaacc tgtaattgtt tgctttggta
   163021 tgaattccca cctccttgtg attattctat cagtagtaaa aatatgggta aataggaaaa
   163081 aggaataata tttatttaca taatttacat tattaaaaag ttcaaaaaat ataattgtgt
   163141 atagcttatc tgtcatatga gactctttat aagaggagaa taatgtacta ataaatatta
   163201 tccccttcca tctctacctt ccctttcgcc ttttgtttaa taatctattt ttaatcaaaa
   163261 taagactttc taatgaactt taccaggact caatcagtgc aggttaaagg cttagtgatg
   163321 actaatttca taaaggccaa ataagttttc taaaaccaaa ctcaattgac ctttagcaat
   163381 gttaaagcct attattttgg gagagaggtg ctataatact tttactctta aaaaaggagg
   163441 aggaacctta ttaagttccc cctatattcg acacagtgga ggctgtagct atagatttat
   163501 acttctagtg ttgtaggtaa ctagcaattg gtacagattc tgccctttca aagtagtttg
   163561 cgatttaaat aagcaaaaaa agaccagggt tatctacttc ctggccttct tatattttat
   163621 tttcccttcg cacgcttccg cttctccttc tccgcccgat aaaactcatg aaacatcttc
   163681 atcagcgcgc gcttttcaat ccgcgacaca tagctccgcg aaatcccaag ctccttcgcg
   163741 atttcgcgct gcgttttttc tttcttcaaa tcaaggccaa atctgccgac gatgacttcc
   163801 ttttcccgtc cgtccagaat gtcgatgtat tttttgactt tttcaagctc catgttgagc
   163861 tggatggtgt cgatgacgtc ttcgttttcc gatttgagga catcgatgag gctgatttcg
   163921 ttgccttctt tgtcctggcc gatcgggtca tggagggaga cgtctttttt cgtttttttc
   163981 aatgcgcgca aatgcatgag aatctcgttt tctatacacc gtgccgcata agtggcgagc
   164041 tttgttcctt ttccggctga atagctttcg atcgctttga tcagcccgat cgttccaatg
   164101 gaaatcaggt cttctgcatc ttcgcctgtg ttttcgaatt ttttgacgat gtgggcgacc
   164161 agccggaggt tatgctcgat cagcatgttt ctcgcgtgtt catccccctg ggccatcagc
   164221 tccaagtact ttttttcgtc actgcttgac agcggctgtg gaaaggcatt gtttttcaca
   164281 tatgatacta aaaaaacgag ttccttgatg acataaccga gcgctgcaaa aacacctgtc
   164341 attatcggca cctccacata atgtatgtag gcagaagcct atatgtaaat gtatgtggga
   164401 ggggggatgt ctgtgtctgt acgcggcaaa attgccggac tgccaaatat ttcggcgttc
   164461 tgttcggcat gcagccgctt gttttcgcaa ccgcttccat tttttaatcg tttacaaaag
   164521 ttaacaatag cgggataata aaggcaagga ggtgagggtg ccggacggtt caccataggg
   164581 taaacgctat caatcagtta gtccggtgca gcagatgaaa aacaaacgtc tgttcatact
   164641 ttcgttgatt gtgctgagcg tggtcatgat cggggttcag gaaaccttcc caaatctgct
   164701 gacgacaggg ttaatgactg tcgttattgc agtggcagtt tttaatattt taaaagaatc
   164761 gctgaataaa aaagatgaaa cacacagcaa atgaggcggt agaaagcgac ggtgcttcta
   164821 tcgccaatag gaaaaaccga ctcaaagtgg tgagccggtt ttcttatttg tcagtctttc
   164881 aatgcttttc ccatgccttt taaaaattgc agaccgaagc cgacggctcg gttgatgtca
   164941 gggtcgttca tggctttcag cagatcgagg accccggttt ttttatcgct ttttaaaaag
   165001 tcttctcctt gttttgtgcc ggcgacgatg ctttctacca gtttccccat gacttccggt
   165061 tcggctttgg agagagcgcc gcctgccgca atggctgtat tcatcaggtt tttggccggc
   165121 tctttagaca gctggccgag gacgattttg gcgatatctt cctttgcgcc gatcatgctg
   165181 tctgcggcat caaggacccc gaggccgttc agttcgccga gaagcttcat cgtttttgaa
   165241 acggcggctt cctgttcagc caaaagggtt ttgagttctt ctaatttttc aagcttcatt
   165301 tgctcctcag atttgtcttc tttgcggatg gcggtgatgg gagctgccat gtgtgatgac
   165361 ctccttttga tttagtctgt taaatgaacg tatcccggtc gcttccattt ccgctcgact
   165421 tcagctccgt tttgcggatg gcgtttctta ttgcgcggat ttgttttcgg aagcggcggt
   165481 tctgcgcatc cgccgagcac ttccatacgc acctttgtct gcttgtaagc aggtgtattg
   165541 gtacgcgcat ctactgcggg gccggtcaag aaattgattg cagattcttt atctgtcgag
   165601 ttcatcggca aatacaactc gttcgctcta acccggtctg tcacaagcgc ggttaatttt
   165661 acggcgccaa acggcgagat cagtctgacc tgcgatccgt cgcagatgcc cctatctttg
   165721 gcaagctcag gcgagacttc aacaaagacg tccggcactt tcgcctggat gcctgccgat
   165781 ttgttcgtca tatttccttc gtgaaaatgc tccagcattc ggccgttgtt aatgtgaagg
   165841 tcgtattctt cagggaattc ggccggctct gtccagtctg cgagggcaaa gcgcgctttc
   165901 cggtcaggga agttaaagcc gtcttcatat aaaagaggcg tgctttctcc ggtcaggctg
   165961 ccccacagga agctgttcca tccttcaatt gcgtcataat cggcctttgc gaacagcggt
   166021 gacaggcttg ccatttctga aaaaatatct cccgggtggc tgtaatgcca gtcaactcca
   166081 agccggtttg cgatgtcttg aatgatgacc cagtccggct ttgcgtctcc gagcggcgaa
   166141 agggcctgat acaatcgctg tacgcgtctt tccgtgtttg taaaagttcc ttctttttca
   166201 agcgaagctg acgcagggag aacaacgtcg gcgtattggg ctgttttcga aaggaacata
   166261 tcctgaacca caaggaaatc aaggcttgat aaaatgtcat ggacccggtt tgcgtttgaa
   166321 tcgactaaag ccatatcttc tccgacgata tacatagctt tcattttgcc ttcttcaacg
   166381 gcgtgaagca tttcgatgtt gtcaagtccg ggtttctcgt tgattgttgt gccgtaagct
   166441 ttttcgaact ttttccgcgc tttgtcatct gtaatgtgct gatatcccgg aagccagccg
   166501 ggaagcgtcc ccatgtcgca tgcgccctgg acattgttat ggccgcggag cgggtacgcc
   166561 ccagcgcccg ggcggcggta attaccggta gctaaaagca ggtttgaaat cgcggcggac
   166621 gtgtcggaac cgcctgtgtt ttgggtgact cccattcccc agaggacgca cgtaccgtcg
   166681 gcgtcgcgga tcatctcagc gatttggatc agcgtctgtt gattgatgcc tgtgattttt
   166741 tctgcatatt caagggtgta tgtctcaagc gattgcttat attcttcaaa gaaattgacg
   166801 ttttcattga taaacgcttg atcgtgccag ccttggtcaa tcatatactt ggtcacggcc
   166861 atcagccata cttgatcagt tccttgccgc ggtctgataa acagatccga gcgttcggcc
   166921 atttcgtttt tgcgaaggtc agcgacgatc agcttttgtc cgtgaagctt atgggcgcgc
   166981 ttcacacggg ttgccagtac cgggtggcct tcggccgggt tggcgccgac gatgatgacg
   167041 aggcctgctt tcgcgatgtc ttgaatggtg ccagcatcgc cgcccatgcc gactgtgcgg
   167101 aacaatccgt ccgttgccgg agactggcag taccgcgagc agttgtcgac attgttcgtg
   167161 ccaaatactt gccgcgccag cttttgcatc aagtagtttt cttcattcgt aatttttgaa
   167221 gacgaaataa acccgacggc gtcttttccg ctctgctccc gaattgagcc taatttgcgg
   167281 gcgacgtagt caagcgcttc ttcccaagtt gattcgacaa attcgtcatt tttgcggatc
   167341 agcggtttgg tcaaacgctc ttccgcattt acgaaatccc atccgaattt ccctttcaca
   167401 cacgtcgaaa tggcgttgac gggagcttct gacaccggct gaatttttaa gatgtcacgg
   167461 ccttttgtcc atacttcata tgaacagccg acaccgcaaa atgtacagac ggtctttgtc
   167521 tttttgatcc gctgtgaacg catcgccgcc tcgacttctg aaacggcaaa gatgctgctg
   167581 tatcccggct ctacatcttt gacaaggtcg atcatcggct ccatgacatc cggtttgatg
   167641 cctgtcatga acccggcttt tccaagcatc gatttttcca ttaacgcatt gcacggacaa
   167701 accgtgacac actgcccgca gctgacgcat gatgactcgt tgattgaaac gccttcatcc
   167761 cagatcaccc gcggacggtc acgctcccag tcaattgaga gcgtctcatt gacctgcagg
   167821 ttttggcaca cttcaacaca ttgtccgcat gcgatgcact gattcggatc atagcggtaa
   167881 aagggatgcg acatatcgac tgcgcaagac gggtcttctt ttggcgtgta agggtatttc
   167941 tgctcttcga ttcccatcat ttctgccgta ttatgtagcg tacagttgcc gttgttgttg
   168001 tcgcataccg tacaataaag caaatggttt tcgagcaggc ggtccattgc ttctttttgt
   168061 gctgctttga cccgttctcc agacaggctg accgtcattc cgtcttctgc ccgcagggag
   168121 catgcccgct ttaattttcc gtctgcttcc acaatacagg tatcacacgt ttgaatagga
   168181 tccgtctctg gaacatggca tatttgcggg tgttcaaacc cgtttttgtt caatatgtct
   168241 aaaacggttg ccccggccgc tgctttaatt tctttgccgt ctatccggac actgattggc
   168301 tttccgtcca tctttattcc cctccatcat cttttcaaaa tcaaaaaagc catgtacata
   168361 tataccgaat cctggcgtgg aaagcggtat aaacatacat ggcggaatag tttactagca
   168421 aagcttacta acagaccaat cctatattgt cagaattcga tagattcata acacgacggt
   168481 attacaaatc catcagcccg gcttttatta taaagtgata ttgattataa ttcaatagaa
   168541 taggaaaatt ttaaccaagt gaaatgtcta aggggacatc gagacagatg gaaggtttaa
   168601 acggaagggg taagcatgat gtctaaaaaa atccacgaat tcaacgatat gatccgcaag
   168661 cttcgaaaag agctgtttgg caaggggcct gaacggattc acacggtctt tgtcgacaat
   168721 atggcagttt cgacgcttta cggcaatttg acggcgagcg agcaatttat cgcaagcacg
   168781 tcggagggaa gggaaatggt ccatgccgca aggacgaccc tgattcagaa acactactcc
   168841 aatcacgtgc cggaaggaat ggagcagctc atcggagcga agctcgagca cctttttaca
   168901 gacatcaaaa ttcaggagga tattgcggtg tctgttttta tctttgaccg caatattgaa
   168961 tacggcaccg aatcagccag cggggcttga cggtctcaag ttcgaggagg agttatgatg
   169021 attgaactga aatcgagtga aaaacgaaaa gcaaaggttt tgttaacaga cgaaagtccg
   169081 acattcgcgc atgcgatagc cgaaggactt atcgaaggaa acgtttatgt cgatgatttc
   169141 ttcacaccgg ccactgttct ttttcgaaca gctgccggga tttattatgt cgctggagat
   169201 atccccgaca gcggaaggag cgaatggctt cactatttga atgaacagag gaacggagcg
   169261 cgctttaccg tgttttcggc ttctgaggag tgggacgcct ttttaattgg ggggcttggc
   169321 gatcctctgc agcaaatgga gcgcgtgtca tttttccttg gaaaagagga atatgttcgc
   169381 agtgccgcat ttgccggtgt tgaaagattt tctgaagatg actttcaaaa aagcgcgaat
   169441 ttcacgggaa aatacgcgat tgagtattgg ggagggccag gccgtttttt gaagaacggt
   169501 ttcggattta aagtgtcgca tgaaggtgtg atcgccagtg aatgtgtcac cattttttgt
   169561 tcggaacgct ttgccgaagt tgatatcgta acacacctgg attacagggg acgtgggttt
   169621 gcagcccgct gcgccggcgc ttttatcgcg tatgcaatag agaaccgctt gaaaccgcgc
   169681 tgggattgcg accggcaaaa cgttgcatcg attcgcctcg ctgaaaaatt aggctttcga
   169741 cctgtcaaaa catatacatt gtttgtcgga aaaccgtgaa ccaatacgaa tgtttttaaa
   169801 caggggggac aggttaaatg catagtaagg actatacgct tgcaggatgg cagagatttc
   169861 tcccattgaa agtgcagctt ctctcctata tgatcgtagt attggctttt ggaggtggaa
   169921 cgaatgaaaa aaagcttggt gatggtcctc atctttctgc ttctgcttgc aggctgcgga
   169981 gaggacgatc ccagaaaagt cgtagcattt ggagacagca atacacgcgg ctcaaattgg
   170041 caatttcgcg attatccaaa agcggaaaaa tgggtcaatt tacttcagac ttcccttcaa
   170101 gggcagtaca aaataaataa tgcgggaata ggcggagaaa cgacagaaga cgccaggctt
   170161 cggttcagga aggatgtgct ggatgagcag ccggcatatc tttttatcat gttcggaaca
   170221 aatgatgcag caattcttgc gaaagggctg ccgcgcgtat ccaaaaaaag gtttaaagaa
   170281 aacctctatt attttgttaa agaaagccgc cgccgcggaa tagagccgat attaatgacg
   170341 tgcctgccga tcgtcgaagg aagcggggac aacatctttt attatgcaag ataccgggct
   170401 gcttcgtttg aaaaatacgg aggagcgcgc aaatggcacg attcctataa tgatgtcaca
   170461 agggaaacgg cgcgtgaact tgatgtgccg ctgatcgaca actggaaaaa catcgtgaaa
   170521 aaagcaggcg gagctacaga tgagaagctg atccattcgg ggtttatcga cccatcggga
   170581 aatcacttaa ccccaaaagg cgcgcgaatt atttttgaag gaattaatga aagtaaagtt
   170641 ataaaaactt cttgatttaa gtaaaaggcc tagccatttc tcctttttct tcataggctg
   170701 ttactataac agtctaaagg aggaatgatg cgatgggata tccttttccc gctggtccgt
   170761 gttcttaccc ggcttatccc ggatatgcag gcgccgcata cggatatgcg ttcgttgtcg
   170821 tccttttagt cgtcctgctc gtcatcggcg ggttctactg gcttagtcct cacggattct
   170881 tcaaatagca cctcttttag agaggtgttt tttcatgaaa aacagtagta agcgtattat
   170941 tcaagtgata taatatcaac ctaagtgaaa aaaagcggca agagcgctcg ggagtgcttg
   171001 agctatgaag agacggaaag cagatgaccg agcgaccttc ttttgatttc ggtttcaatc
   171061 agctcgatga attcgcggtt caaattcatc tcatttgctt taatgtatga ttctattaaa
   171121 agttcatcag acagcttttt catactcggt acccatttaa tggggaagac acctcctcat
   171181 aaaaattgga ataacctgtt tggaataagc ataaaatgtt aagttatatg atctttgttt
   171241 gaagtaccta taatctatca tgaatattgg gcgagaacaa tcgttctgtt atccacacca
   171301 aaaagtggat aacttgtggg tatcatgttt ataatttaat aaaaggtcga tgaaatatga
   171361 gtggatactg tgtgtaattt tatccacacc tgttgaagaa tcctattata tgtcgaaaac
   171421 ttttcggaca gccgattttt taagacactt ttagatttga ttcgacacat tgaaaaaaga
   171481 agcagtaatt gaaaggaaag ggtgcggctt tgtgttaaaa aagttctttt tgccggatga
   171541 atttgtaaaa aatatttttc atattacccc tgaaaaacta aaagagcgca atgtaaaagg
   171601 gattattacg gatttggaca acacgcttgt agaatgggac aggcctagtg ctacaccgcg
   171661 tctcatcgag tggtttgaag agatgaaaga gcacggcatt aaagtgacaa ttgtctcaaa
   171721 taataatgaa aaacgcgtca aaatattttc tgaaccgctt aatatcccgt ttatttacaa
   171781 agcgaaaaag ccgatgggca gagctttcag aaaagccgtc aaaaatatgg gtcttaaaaa
   171841 agaagacgtc gttgtcatag gagatcagct catgacagat gtgctgggag ggaaccgcaa
   171901 tgggtttcat accattcttg tcgtgcctgt ggctgcttcc gacggctttt ttacgcgttt
   171961 caaccgccag gtggaacgca ggattctcag cgctttaaaa cggaaaggcc atattcagtg
   172021 ggaggattaa agaatggaaa aggtagtttg tatcggatgc ggagtcgcca ttcaaaccga
   172081 agataaaaat aaactgggct acgcgcctga agcatcgctg ttaaaagata atgtcatctg
   172141 ccagcgctgc ttcagattga aaaattataa cgaaattcag gatgtttcac tgacggacga
   172201 tgactttttg aaaatcctgc acggcatcgg ggaaacggat tcgcttatcg tgaaaatcgt
   172261 cgacatcttt gatttcaacg gaagctggat caacggctta aaccgctttg tcggaggcaa
   172321 tccgatctta ttaataggaa acaaagcaga cattctccct aaatcagtca agcgcgagcg
   172381 ccttgtaaac tggatgaagc gcgaagcgaa agagctcggc ttaaggcctg ttgatgtgct
   172441 gctcgtcagc gccgggcgag ggcaggggat gaaagatgcg atcgacgcga tcgaatatta
   172501 cagacagggc aaagacgtat atgtcgtcgg gtgtacgaac gtaggaaaat caacgtttat
   172561 caatcggatt attaaagagg tttccggaga gggcgacatt attacgacat ctcaatatcc
   172621 ggggacaacg cttgacgcga ttgaaattcc tctggatgac ggatcggcga tgtatgatac
   172681 gccgggaatc atcaaccatc atcaaatggc gcactatgtc gcgaaacgcg atctgaaaat
   172741 attaacgccg aagaaggagc taaagccccg cacctttcag ctgaacgaag aacagacgct
   172801 gtttttcggc ggattgtcgc ggtttgatta tgcaagcgga ggcagatctt cgtttgtatg
   172861 ctatatgccg aatgaactca acatccacag aacaaagctt gaaaacgcgg atcagctgta
   172921 tgaaaagcac gctggggaaa tgcttgctcc ccctgcaaaa gaagatcttg actcgtttcc
   172981 ggagcttgtt aaacatacgt ttacgattaa agagccgaaa acggacgttg tgttctcggg
   173041 cctcggctgg gtaactgtcc aagaggcgaa ccaaaaaatt gttgcccacg cgcctaaagg
   173101 cgttcacgtg tttttacgca gatctctaat ataagtgcta aggggagaga gttatgaaac
   173161 cgatgtacgg actgattggc aatccggtgg ctcattccat gtctccggac atccataatg
   173221 cggctttgga ggatctttct ttagaaggac attatcacgc ttttcgcgtg gaaaacgaag
   173281 atcttgaaga tgctgtgaaa ggtatgcggg cccttggtat tcaagggttt aatgtgacgg
   173341 tcccccataa agtatcgatc atgaagcatc tcgaccgcat tgatgaaagc gccgaagctc
   173401 tcggggcggt caacactgtc agaagagaaa aagaagggct ggtcggatat aatacagatg
   173461 gagcaggatt tcttaaatcg ctgaagccat cccttgatcg tccgctttct gagctctcga
   173521 tactgttgat tggggcaggc ggtgcggcga gggcgatatt taccactctg gcagctgaga
   173581 tgccgaagca gctggacgtg gcgaatcgta cacctgaaaa ggcactagca ttcactaagc
   173641 gttttgaagg agaggcacgt gctttgtcgt tgcaggaagc agaagcagac ttgtcagcat
   173701 atgatatcgt gattcaaacg acgtcggtcg ggatgcaccc gaacatcgaa gctgccccgc
   173761 tttcattggc gaatgcgaaa gaaacgtgcc ttgtatgcga tattatctac aatccgctga
   173821 aaacggccct gctgcaggag gctgaagcaa aaggcttgaa aacattggac ggagtcggca
   173881 tgttcatcgg ccaggcagcc cttgcttttg agctgtggac cggacatgag cctaatatgg
   173941 aaaaaatgaa atcaattgtg ttgcagcaac taggaggaaa atcatgctaa caggaaaaca
   174001 aaaacgctat ttgcgccggg aagcgcatca tctgtcaccg atttttcaag tcggtaaagg
   174061 cggagtcaac gaaaacatgg tcaaacaaat cagtgaagcg cttgaagcca gggaattaat
   174121 caaggtgagc gtgctgcaaa actgcgagca gcctaaagag gaagtagccg aagcgctggc
   174181 gggcggagca cgcgccgaac tggtgcagac gatcggaaac attatcgtgc tgtataagga
   174241 gtcgaaagaa aataaaaaaa ttgagcttcc ttaacgctta aaggtggtaa tcatgaggaa
   174301 aatcgggatt tttggaggga catttgatcc tccgcacaac gggcatttat taatggcaaa
   174361 tgaagtcctg tataaactgg atcttgatga aatttggttc atgcccaacc aaattccgcc
   174421 gcataaacaa aaaaactcgt tttcgctaag tatgcacagg gcggaaatgc tgaagctcgc
   174481 catatcgggg aaagagcaat ttaaattgga gacgatcgaa ctcgaaaggg aaggcccttc
   174541 ttatacattt gataccgttc gcctgctgaa agaccgatat ccaaacgata agttttactt
   174601 tattatcggc gcggatatgg tggaatacct cccgaaatgg tcaaacattg acaagcttgt
   174661 caacatgatt caatttgtcg gggtgaaacg gcccggcttt caaattgaga cgccgtatcc
   174721 gctcgttttt gtcgatgtgc ctatttttga agtatcatca tctttactta gggaccgcat
   174781 taaaaatcag cagccgacag attatttaat ccctgacgaa gtgaaggtct atgtgaagga
   174841 gaatcatcta tatgaaacgt gaggaagcct tagcctgcgt gcaagaacag ctgacagaac
   174901 agcgctacat ccatacggtc ggcgtaatgg agacggctgt caaacttgcc gaacggtttg
   174961 gcgcagatgt gaaaaaagcc gaaatcgccg cgatatttca tgactatgcc aaatttcgcc
   175021 cgaaagagga aatgaaacaa atcatcctca acgggggcgg gccgcttgaa gtgctcgatt
   175081 ttcatcatga actttggcat gcgccggcag gagccgcgct tgtcaaaaca gaggttggaa
   175141 ttacggatga agacatcctg tcagccattc gattccatac atctgggagg ccgaatatga
   175201 cgcttcttga gaaagtgatt tatgtagcgg attatatcga gccgggccgc cgttttccag
   175261 gggttgaaga ggttcggact ctcgctgaag aagatttgga tttggcgctt atcgaggcgt
   175321 tgaaaaatac gatgacattt ttaatttcaa aaaatcaggc cgtttatccg gaaacggtcg
   175381 ccacatataa tgctttagta aacgatagac actaggagga attactgaat ggatcaagct
   175441 tcaattttaa aaattgccgc agaggcctgc gatgataaac gggcggaaga tatgatcgcc
   175501 ttgaatatgc aggggatttc ccttgtggct gattattttc tgatttgcca cgggaattct
   175561 gacaaacagg ttcaggccat tgcccgggaa attaaggatc aagctgaaga aaatggaatc
   175621 aatgtgaaga aaatggaggg ctttgacgaa gccagatggg ttttgatcga tttgggcgat
   175681 gtcgttgtcc acgttttcca caaagaggaa cgaggctatt acaaccttga aaagctgtgg
   175741 ggagacgcgc cgactgaaga cctttcattc ggagttaatg aatgatttat aaaggatttt
   175801 ccggtattta tgacaagctg atgtctcacg ctccttacga tgagtgggtc agctggattg
   175861 aaaaaacgat cggtgcacag cagaaagaac gtatacggat acttgatctg gcgtgcggaa
   175921 cgggtgaaat atcggtccgc ttggctgaaa aaggctacga tgtcacagga atcgatatta
   175981 gcgaagatat gcttgcacag gctcagtaca aagcagccgt tcggcagctc gatattcagt
   176041 tctttcagca ggatatgcgc gagcttgccg ggcatgggca agagtttgac gcggttgtga
   176101 tctgctgtga ctcgctgaat tatctaaaga gcgaaaaaga cgttttcaat acttttaaaa
   176161 acgttttttc tctattaaaa gaaggcgggc ttcttctgtt tgatgttcat tccatttaca
   176221 aaatggatgt catttttccg ggaagtacgt atgccgatca ggatgaagaa gtcagcgtca
   176281 tttggcaaag ctatgcgggg gatgagcctc attcagctgt tcacgatttg accttcttcg
   176341 tagaaagcgg aggcgtatac gaaaggtttg atgaatcgca tgaacagcgg actttccaga
   176401 cggaaaagta tatcagctta ttgcggcaag ccggatttga ggtgcagtgc gtgactgccg
   176461 atttttcaaa attggagcct ggcgcagagt cggaacgtca tttttataca gcgaaaaaaa
   176521 caaaaaccat cgtttaatcg taacgatggt ttttcataat gtatttttcc tttgttgaaa
   176581 atctcagcgc gttcgtgaaa caatgaatca aacggaaaat tgcttcttga ctagagcgat
   176641 atcttcttca tacttcaaat gggtgttccg gaacatctgg cggaacatat cctgaacgcc
   176701 gctttccagc gccttaattc cctcaccggt tacaccgcct ttaacgcaca ccttttcctg
   176761 cagggcgggc aatgtgtaat gccctgtttc gagcagcctt cccaaaccaa ccagcatttc
   176821 tgtcgtcatt aaaatcgcgt cttcttttga gacggaggtt tcttctacag cggcctgaat
   176881 aaactcctga accaaataac tgacaaaggc ggggccgcag ctgacaatgt ctgaggcgac
   176941 cctcgtaatc ccgctttcga tttcaagagg gattgagatc ttgctcacta aagccgtcaa
   177001 tttttttttt gcctcagctg tgcagctttc tccgaaagtc aataatgaca cgccagacaa
   177061 cgctctgttc gtaatgctcg ggatcaccct tgccgcctgg caggagacga tggcttccag
   177121 ctgttcgacc tgcaccggac tcgtaatggt gaccacaatc tgatcgcggg tgaagacggg
   177181 tgagagccgc tttagcaaag gataaatatc cagcggcttt acacagataa acacggcatc
   177241 actttccgtg atcacttctt ccggccgttc tgcaacctga atgtctggga atcgtttttt
   177301 tatgtttaac gctttgtcga tcgttcggtt agtaattgtt aaagatgagg gaatgaccgc
   177361 tctggattca atcaacgcct caattaaaat ggtccccata tttcctgtcc cgataaagcc
   177421 gatattcaat cgttctcccc tcctttgaac ctgtatcttt taaacgatat gaaggcttca
   177481 ttcaaaatat gtatgaaagc aggtgagcag tttgacagat tggctaaaac aatataaatg
   177541 gcatgcggcg ggaggtgtgg cactcgtctt gatcatcagc gctgccttca tgctgttaag
   177601 cggaaagcgt gaaacttcat ccggcttctc cattcctgaa gaggcttctg cacagacttt
   177661 tgacaagaaa gaggaggtga agcggaaaaa aaacgcgggg gaagaggagg ttatcatcga
   177721 tttgaaaggc gctgtgaaaa atccgggcgt ctatcaaatg aaggagggag acagggtgca
   177781 cgatgcattg aaaaaagcag gcggcaccga gaaaaaagcg gaccaaaagc agattaatct
   177841 ggcagccgtt ttgcgggacg gtatggttct ttacattcca tttgaagggg aagaggccgc
   177901 tggctctctt tcggaagcgg actcaagagc agacggcagc tcaagtgata tcgtcaatat
   177961 caatacggct tcctctgcgg agcttcagac gattcccggg atcggtcctt caaaagcgga
   178021 agcggtagtc gaataccgcg aggagaacgg aatgtttcag acgattgaag acataacaaa
   178081 cgtttcggga attggagaaa agtcttttga aagaataaaa tcttccatca cggtaaagta
   178141 aattgacgtt tgcggataaa catatgtaaa cttagggaag tcgacatcgt atttttggag
   178201 ggaaaacaag tggaacggat ttcttgggat caatatttta tggcgcaaag ccatttgctg
   178261 gcgcttcgca gcacgtgtac aaggcttgct gtaggggcga cgattgtcag ggataaacgg
   178321 attatcgcag gaggctacaa cggatcgatc gccggaggtg ttcactgtgc ggatgaaggc
   178381 tgctatatgg tggacgggca ttgcatcaga acgattcacg ccgagatgaa cgcgattctt
   178441 cagtgtgcaa aattcggcgt tccgaccgaa ggcgctgaaa tatatgtcac gcattttccg
   178501 tgcattcaat gctgtaaatc gatcattcag gcaggtatta aaacgatata ctatgcgaag
   178561 gattacaaaa accatcctta cgcggttgaa cttttcgatc aggcttctgt taaagtggag
   178621 caggtagagc tcgatgagat gattatcgac ttaaaaaacc aggaaaagtt atcgtttgtg
   178681 gccgatctga tcaaacagct ggctgataaa ggccttgagg aagaggaaat caggaaaata
   178741 cacgcagagg ctaacaaact gtttacaagc tacgtgtaat ccaatggaca gacatcgcat
   178801 cttcccgtgc ggagcgattt cagcggcagt tggaatcgcc tccgctcact cttctcttta
   178861 tctcttcctc gccgtcggtt tttttctgtt ctttatcctc tgtttcttca agaaacaaat
   178921 actccttttc atcatatgtg cagcgatttg tattttatat ttcacctctt tttacatgat
   178981 tgaccatttc aatacaacga tttatcatga aggcaaattt cacacgtttg cttctgttcg
   179041 ggatatcccc ataatagacg gaaaccggct ttcattcaca gccgaaacag ataaggggga
   179101 agctttgaaa gcgggctata cgatccggtc tccgcaagaa aaacgggcgc tctccgctct
   179161 tcagccggga agcctctgtg tcatgcaagg tgaattaaga gcgccgaaaa aagagacggt
   179221 tcctggaact tttgatcaaa aagaatcctt gtatcaaaaa gggattcact ggatatttgc
   179281 ggttcagtcc attgaaaact gcaagccggg cggcggtctt atgccatttc tattgaacat
   179341 ccgaaaagcg ggccttgatt ttacagaaga aaatatggct aatccggctg ccggtattgt
   179401 aagagcgctt actttcgggg accggtttct cattgaacaa gatgtgctgg acggctatca
   179461 gcgtctcggg atcattcacc ttttagcgat ttccgggctt catgtcggtc tgttgtcggc
   179521 cgctctgttc cacgtattta ttcgcttcgg tttgacgaga gaatgcgcca aatggctgct
   179581 cgttttcggg ctacccgttg cggcagtttt gaccggaggc gccccgtcgg tagtgagggc
   179641 gattctcatg tctgaaatct atctgctggc atcactgtcc aatgagaact tcaaaagcgc
   179701 cgatgtgatc agcatcgcat gcctcggact gctgttgtat catccttatc tgctatttca
   179761 agccggattt cagctttctt ttgccgtatc cttcgttttc attctttcaa aagaaatatt
   179821 gatcaagccg aaaagccgaa tctctcaact gctattgggg tcatttttgg ctcagctcgc
   179881 ctcccttccg atcctgctca tccattttca agagttttca tttctcagca cagtgatgaa
   179941 tctgcttttc atacctctct atatttttat catcatgccg ctgtctttcg gaagtctgtt
   180001 ggctttcata tgttttcgtc ctctcgggga ggcggcagcc tgtgtgctgg accatctgct
   180061 tgtgtggagc catcaggctg ttaaatcggt gtctgccgcg gatattttcg ttttttctgc
   180121 ggttaaaccg ccggatattt tgttgttttt ctacttcgca gctatttttc tgtttttgct
   180181 gtttcttgaa aaagagatgt cgtttcgtgc ggtcatgatt tcgtccggct tccttgccgc
   180241 tgtgtttgct attcacgtat gtcttcctca gtttgcagga gaaggagagg tcacaatgct
   180301 tgatatcggc caaggtgaca gcatgtatgt cagcgctccc ggtcagaatg gcaccgtctt
   180361 cattgatacg ggaggaaccg tatccttccg gaaagagcag tggagaaagc ggaaaaagga
   180421 tttttccctg ggagagagcg tattaatgcc atttctggca tccaaaggag tcaagaagct
   180481 cgatgcttta attttgactc atgctgatca ggatcatatt ggtgaagctc aagtgctgat
   180541 ccaaaaacat aaagtcaagc aattgatcgt gccgaaaggc ttcgcagccg aaccgtctga
   180601 tgaaaagctg cttcgccttg ccttgaaaga aggcgtcaag gtacatgtag ccaaaagagg
   180661 tgacatcctt catattggca atcttgaatt ttatgttctt tcaccgaaag aggcggacaa
   180721 aaacagcaaa aacaacggtt ccctcgtgtt gtggctgaaa gctggcgaat tttcgtggct
   180781 gttaacgggc gatttggaga aggaaggtga aaatgagatg atgaaagtgt atccgaatct
   180841 taaagcggat attctgaaag tcggtcacca tggaagcaaa ggttctacgg gggaagatct
   180901 gattaagcaa attgagccga aagcagccat catttcggcg ggagagcaca accgctacgg
   180961 ccatccccac ggggaagtgc tggatatctt aaaccgccac catgtgaaag tattcagaac
   181021 ggatcagcac ggttcgattc agtacctatt tcgaggcgga aacggaacgt ttttacttca
   181081 tcccccatat gataaagtac attcctcgca agaaaaaaag actgctgaaa aacagcagcc
   181141 gtcaaaaagc cgctttcctg acggagagta aagcggtgtc catgacttgg cttgattaag
   181201 cggccagatg tataacagta gcgataataa acattgtagc gaaaaagcca aaagacacga
   181261 taaaaccgac acctgaatct acaagatcgt tacgtttgct ttgcacgtct ttttcaaatt
   181321 cattcacaat ttacccctcc tattgatatc cagtataatt caattctttg caaaaatcta
   181381 ggagcttcat gcaaccgttt tctaaaattt atgaacatcg tcttctataa actgacccgg
   181441 gggtttatgg aaggcgttta ttataaatga gagagcgggt gactccgctt ctctctttac
   181501 taattgcaaa acacgcttta ggatagaaag gaaggatgaa agaggggaaa gtgcagatga
   181561 cggtatttga tatttggaaa agcttaaaaa aaggcgatat tcatcctgtt tattgtttat
   181621 acgggaaaga gacgtatctt ctgcaggaga cggttcaaag gatcagacaa gccgttgttg
   181681 acgaagagac gaaggatttc aacctttccg tatttgatct ggaagaagag gcattggacc
   181741 ttgctgttga agatgctgaa acttttccgt ttatggggga taagcgtctt gttgttgcga
   181801 aaaacccgtc ttttttaaca gctgaaaaaa agaaagataa aacggagcat aacctcggga
   181861 gcctggagga ttatattgcg cagccggcgc cttattccgt ttttgtgctg ctcgctcctt
   181921 atgaaaagct tgatgagagg aaaaagctga ccaagctctt gaaaaaacac gcccatatgg
   181981 ttgaagcaaa agaactgaac ggccgggaaa cggctgattt tatcactggg cttgcaaaat
   182041 cagaggggaa gctcatagaa cgagaagcgg cggaggagct tgtcatcctg tgtaatgcca
   182101 gcctgtcggc cattgcccaa gaggtgaaaa agcttagtac atatattggt gatcgggatt
   182161 cgatcacact tgaggacgtc aaaaagctcg ttgccagagg tctcgagcag aatatttttg
   182221 aattgatcaa caaggttgtg aaccggaagc gtacagaagc gctgcagatt ttctatgatc
   182281 tgttaaagca aaatgaagaa ccgatcaaaa tgatggcgct gatcgcaaac cagttcaggc
   182341 ttttgatgca gacgaaatac ttttcgcagc aggggtacgg gcaaaagcaa atcgcctcaa
   182401 acctcaaagt tcacccgttc agggtgaagc tcgcgatcga ccaggcgagg ctgttttctg
   182461 aagaagagct gaaaagcatc atcgagcatc tcgccgttat ggattatgaa atgaagacag
   182521 gcaaaaaaga caagcagctc ctgcttgagc tgtttttgct caagcttttg cagtccgatt
   182581 gaaaaaacgg ctctctaatt ttaagagagc cgttaggctg tcgagatttt ctcgacagcc
   182641 ttttcagttg ttcttatttc tttttccgtt tcccctcata atcggcaagc ttcatccttc
   182701 cttaggtgat aaaacatgct ttgcatatcg cttcgcttcg tttttgagga tattgtcatg
   182761 aggattgtgg gatgtaaaag ccggaagaaa cgtgccatga catcggataa tagtaccctc
   182821 aatcggccgt aaatactctt ctacagtgaa catattgcgg cccccaacgc gatattcttc
   182881 ttccgctccg cctgttgtcg tagcaatcat gaattctttg cctttcaagt tttcgcctcc
   182941 ggggccgtgc gcccagccgt atgtcagcac atcatcaaac cattttttca aaagaggcgg
   183001 acagctgaac caataaaatg ggaactgaag aacgatccgg tcatattcaa gtaataattg
   183061 ctgttctttt tcaacatcga tactccaatt ttgatactcc tgatacagat cacgaataaa
   183121 gatatcagga tgatttttca attcgttcat tagtgccttg ttccatttgg actccctcaa
   183181 atttggatgc gctgcaatta ccattatttt cataaacatc ttcctctacc gtttgttgtt
   183241 tttcttgaac ctttcttcgt cccaattatt acgaatattt ttggcattgc aaagtacgct
   183301 tttatttcgt acatagacct ttaaaccgta ctattgcggt gaaagaactt gtttatggta
   183361 gtccggtaaa ccgtactatg tatgtaaaat aagcgtacta ccgcgaatca gaatgatatg
   183421 gtaacgtaac tgataacacg aataccgaat cgggagttga caaaaatgaa gtcaaaagta
   183481 cgggaaatga agacgacgga aggtatcatc ataactttgg cggccatagg aggaaaatgg
   183541 aagccgctga tcctgttcgt attacttcat gaaggcacca aacgcttcgg agaactaaga
   183601 cggatgctcc ctggagttac acaggggatg ctgaccaacc agcttcggga gctcgaacat
   183661 gatggtctcg tcaaacggca agtttatcag gaaatccctc cgaaggtcga atatagctta
   183721 actgggcacg gaaaaacgtt ggcgccggtg ttgaccgata tgtgcagctg gggatataaa
   183781 catctcgact ttgtgaagca attgagtgaa gaagagaaat gagtttgacc taaaagtctt
   183841 tgcatcaatg gggactttca tgatttgtgt ctatttttcg cttcagcccg gatcattgtt
   183901 tttgggacgc ttccctttct ttcgtttttc gctttggcct gctccagtta ctcacaggtt
   183961 ataagtaaaa tcatccttac taaaacgcta tgacgatcca ggaaccagtt ggagcttcga
   184021 tttctgaaac cgacgatttc gcagcctttc tttttccaga agatagttta acgagtttcg
   184081 gtgtatcctg aatatgaaca tcagatgcca aacatagcaa aggggcacga ttgcaaaaaa
   184141 gaaaagataa aatcggtaac attgaaaatg tgcggaaaag gagaaatgaa atgacaaaga
   184201 atttaaggac ttgcagcaaa ggacaccagt atgataaaag cagtgattgt cctgtttgcc
   184261 cgatttgtga gcaacagcgc aaacctgaca acggatttct ttcattgctc tctgcgccag
   184321 ccagacgagc tttggaacac aatggaataa cttctttgca ggatctgtca aaatacagcg
   184381 aaaaagagat tttgaaattt cacggtatgg gaccagcgtc tttacctaaa ttgcgggttg
   184441 ctttgaagga aaatggatta tcatttaaaa gttaaacacc ggaataatta aacttgtaca
   184501 tagcaaggga atttcctttt tggaagtttc ctcattttgt ataaaaatca acaatattta
   184561 gcacaaaaaa tagcgtcgtg cgactgaaca tagctgacag gtggaaggga agctctcccc
   184621 cctgataagt cttatacgct atttcatttc atgtccagtt tactcaatcc gcgaatattt
   184681 cgcttcggca cgggttcagg cttgacgcca aaaaaaggcc ggaccccaga ggatgagatc
   184741 agcgagcatt cccttttctg cagagcctac cctatggctg gattgacttg caatgcagcg
   184801 catcgcgtac attgtcatgt tgattttctt ccgccagctg accgcgcggt ttttacgatt
   184861 tatcggcggt ctgacggctt ctcatttaag agagccgttt tttatgaagg caagcaaaaa
   184921 agcttggcat ggccaagctt tctattatgc agaaagtccg ttcacttttt tcgctaggtt
   184981 tgatttgtaa cgagctgcgg tgtttttgtg gacaagacct tttttagctg ctttatcgat
   185041 tttctttgct gctgcagaaa gagctgcttt cgctttgtct gcttcgttgt tgcttacgaa
   185101 agtttcaact tgtttcatag cagtgcgcat tgaagatttg attgttgcgt tgtgcgcgcg
   185161 gcgctcgttg tttgtttttg tgcgtttgat cgctgattta atgtttggca atgtgtttca
   185221 cctcctaaga cataacctct gttccttttc tataggttag atctcaacaa tagaacaaat
   185281 tgtattctat caaacacacc cttagattgc aatataaatg taaagtattt ttgtttgaaa
   185341 gctccgcttc gggggaatgt tcgcagacct tgtgggcaca ctaacaccag ttatgttttt
   185401 ggagggaatg caaatatgga gaaaaagaag cttgatttaa gtcaatatgc agtccggaca
   185461 gacttagccg tggaagcgag ggatctggca gaggaaaagg aagcttctcc aaagaaagag
   185521 ctgaaagggt ttacagtcaa agaatacgaa aaagacggga tcaaaattca gacgatggac
   185581 attgatgaag aaggagcgaa gctgtcgggg aaaaaagccg gccgctattt aacctttgaa
   185641 acacaaggga tcagacagca ggattccgtc ttgcaggaaa aagtcgtcaa tgtgtttgcg
   185701 aaggagtttt ccgcatttct cgattatttg aacattccgc gggatgccag ctgcttaatt
   185761 gtagggcttg gcaactggaa tgtcacgccc gactcactcg gccccctagt gacagaaaac
   185821 cttctcgtga cgaggcacct ttttcagctg cagcccgaaa atgtagagga tggctaccgt
   185881 ccagtgagcg cgctttcccc tggagtcatg ggcttgaccg gcattgaaac gagcgatatt
   185941 atccaagggg taatcgatcg ctcaaagccc gactttgtca ttgccatcga tgcgctggcc
   186001 tcaagaggga tcgagcgtgt gaattctacc attcaaattt cagacagcgg gatacacccc
   186061 ggatctgggg tagggaataa aagaaaagaa ttaagcgagg aaacgcttgg cattccggtc
   186121 atcgccatcg gtgttccgac ggtggtcgat gccgtcacga tcacgagtga tacgattgat
   186181 tatatgctga agcattttgg aagagagatg agagatgaca gtccgtccag gtcgctcgtt
   186241 cccgcgggga tgagctttgg gaaaagaaag gtcctcaccg aagaagacct tcccgatgag
   186301 gagcaccgca aatcgtttct cggtatagtc ggaggcctcg cagaggatga aaaaaggcag
   186361 ctgatccatg aagtcctcgc tccgctcggc cataacttaa tggtaacccc aaaagaggtc
   186421 gataccttta tcgatgatat ggcaaatgtg attgcgaacg gtctgaacac agcgcttcat
   186481 gaaaatgtct cgcaagacaa taaaggaatg tataaccact aagattaagg cggctgacca
   186541 ggccgctttt tttcgtgctt atagcattac cggaacttgt tctacttcct ctatcttgta
   186601 catagtctat ttactagaca agctctggag ggatttgcga tgagaaaaag aggcaggaat
   186661 cgtcagtttg tgctggctgt aaatggaaga agtgcgatta agacagtatt cttatttatc
   186721 gtcagcctgc tgctcgtttt tattttatca ggcgtgctga catcgctgcg tcctgagtta
   186781 aggccgtctt catcgttgta ccgggtgacc gatgaattgg cgggcgagac ctttgggctc
   186841 attttgggaa tggaaaacca ctacttcgca tcagaattgc cggaaccgaa taaacgcttt
   186901 gaactttctc cgatcgtctt gaaactggcg accagcatta atttaaaaga tccgcgaagt
   186961 tttctcggtc gggagcttcc gggcttctct cattttgact cggaaatcct tattgcaggg
   187021 caagggacgg attacacgaa tatgccgtca gaatctccgc cgccgactga ggttttaaaa
   187081 gaggagagag aagcgaatct tgcagagctt gaagggaaac agaaaaagca aacaggggag
   187141 gaaaaacctc ctgagcaatc gacgggtgac cgaaaagtcg tatttatcta caatacgcac
   187201 aatacggaat cgtatctccc ctttttaaaa ggtgagacgg aacctaatcg ggcgcttcat
   187261 tcgaaagcaa atgttacgct tgtcagcgat atgctcggta aagctctgga ttctcaaggc
   187321 gtaggcgcga aggtggataa gacggatgtc caggggaacc tgaagaaaaa aggctgggat
   187381 tatgcgcgat catatgacga atcgagacca gtcgtcaaag acgcgatagc cacaaataaa
   187441 gacttgcaat attttataga cattcacagg gatgcaacac gtaaaaaagc aactacaaca
   187501 acgataaacg gaaaaagcta tgcgaggctc gcgtttgtga ttgggaaaaa gagctctaat
   187561 tttgaagcta attttaaact ggcaaaagaa ctgcatgagc ggctggaaaa aaaatatccc
   187621 ggtttgagcc gcggtgttat atctaaggga gctgccgggg ataatggcat atataatcaa
   187681 gatttaaacg aaagatccgt cttaatcgaa tttggcggcg tagataataa ccgtgaagag
   187741 ctggagcggg ctgcagaagc gatggcggat gtattcagcg agatgtactg gaatgctgaa
   187801 aaagttgatg cagacaccgg tgaagacgat aagaaaaaac aataggacag gtgatggaag
   187861 tggcttcttt tatgggaaaa tgcatattgg cttgctgtgt catgtttttc ggcgtccttc
   187921 tcggcatgca gcaggcgaac aacggaatga ttgaaatgaa agggtatcag gaccctgatt
   187981 taaaagcggc gctcagcata tctgaagggg atgcgaaaga ggcgtcagtc ctcggccatc
   188041 aaatcgattt ggaggaaaaa caaaaagagc tggaacagct ggaagctttc aacctctttt
   188101 cctcggccgg ccgcgccctg gccgattcgg tcacaaacac agcccgttca ttgtatgact
   188161 ggataaagga aaaaacggaa taagtaaaag aaaaaacgag tcggatgcag gacttgtttt
   188221 ttctttttcg ggtttagaaa gcatatgtga cttagcattg aatcttcaca accctattga
   188281 tataatctaa gctagcgcat attgcgtttc atagtaggag tgattagtgt gacagataaa
   188341 gaaaaacgat tacaaaggca gtcgagaatc cgaaatttct ctattatcgc ccatatcgat
   188401 cacggcaagt caacgcttgc ggatcgaatc cttgaaaaga cggcggcaat cactcaaagg
   188461 gaaatgaaag aacagctcct cgactcgatg gatttagaac gtgaaagagg aatcaccatt
   188521 aaactgaact ccgtacagct gaaatatcag gcaaaggacg gagaggaata tatttttcat
   188581 ctgatcgata ccccgggaca cgtcgatttt acgtatgagg tttcgagaag ccttgccgca
   188641 tgcgaaggcg cgattctcgt cgtcgacgcc gcacagggaa tcgaggcgca aacgctggca
   188701 aacgtttacc ttgcgcttga caacgacctt gaaatcctgc cggtcattaa taaaatcgac
   188761 cttccgagcg cagaacccga acgcgtccgc caggaagtcg aggatgtcat cggtcttgac
   188821 gcttcagaag ccgtccttgc ttcagcaaaa gcaggcatcg gaattgaaga aatattggag
   188881 cagatcgttg aaaaggttcc cgcaccaagc ggagatccgg aagcgccgct tcaagcgttg
   188941 atctttgact ctctgtatga tgcataccgc ggggtcgtcg cctatatcag agtcgtccaa
   189001 ggtaccgtaa aagccggtca aaaaatcaag atgatggcga ccggaaaaga atttgaagtc
   189061 actgaagtcg gcgttttcac accgaaggcc gttccggttg acgaactgac tgtcggtgac
   189121 gtcggattcc tgacggccgc aatcaaaaac gtcggagaca ctcgtgtagg ggatacgatt
   189181 acaagtgcgg aaaacccagc gcccgaagcc ctgccaggct acagaaaact gaatccgatg
   189241 gtctattgcg gtctgtatcc gattgataca gcgaaataca acgacttgcg ggaagcgctt
   189301 gaaaaacttg agctgaacga ttcagccctt cagtatgagg cggaaacgtc ccaggctctc
   189361 ggattcggct tccgctgtgg tttcctgggg atgctccaca tggaaattat tcaggagcgg
   189421 attgaacgcg aattcaacat cgatttgatt acgacggctc cgagcgttat ctatgacgtg
   189481 tacatgacag acggagaaaa aatcgttgtc gataacccgt caaatatgcc tgatccgcag
   189541 aagatcgacc gggtggaaga accgttcgtc aaagcgacga tgatggtgcc gaacgacttt
   189601 gtcggagcgg tcatggaact gtgccagggc aagcgcggcc agtttatcga tatgcagtac
   189661 cttgatgcga accgcgtcag cattgtctac gaaattccgc ttgcggaaat cgtctacgag
   189721 tttttcgatc agcttaaatc aaatacgaaa ggctatgcgt catttgatta cgaactcatc
   189781 ggatataaac cgtccaagct cgtgaaaatg gatattatgc tgaacggcga aaaaatcgat
   189841 gccctttcct ttatcgttca ccgcgattat gcgtatgaac ggggaaaagt tattgtcgaa
   189901 aagctgaagg aactcattcc gcgccagcag tttgaagtgc ctgtccaggc agccatcggc
   189961 acaaaaattg tcgcccgttc aaccatcaaa gccatgcgca aaaacgtttt ggcgaagtgc
   190021 tacggcgggg atatttccag aaaacgcaaa ctgctcgaaa agcaaaagga aggaaagcga
   190081 agaatgaaac aggtcggctc tgtcgaagtt ccgcaggaag cctttatggc agtcctgaaa
   190141 atggacgaca gcagcccgaa atcataatca tgagctgccg cagcgtaaca cactgcggct
   190201 tcttcctgta aaagaaggtg aaaacaatga aagcagcata tatccatatt ccgttttgcg
   190261 agcacatttg ccattattgc gacttcaaca agttttttat tcaatctcag cctgttgatg
   190321 aatatttgcg ttctttagag aaggaaatgg ccaattcaat ggaagcggcc ggacatccgg
   190381 agctgaaaac gatctttatc gggggaggaa cgccgacatc gctgtcggaa gcgcagcttg
   190441 agcggcttct tgattccatt catcgcgttt tgaaaccgtc cgaaagcctt gccgaatttg
   190501 cagtggaagc caatcccgac gatttatcgg ctgaaaagct ggaggtttta aaagccgccg
   190561 gtgtagacag gctgagcttt ggcgtacaga cgtttgaaga cgagctgcta aaaaaaatcg
   190621 gcagagtcca cgagcaaaaa gacgtactcg tttcctttga aagagcgcga aacgcggggt
   190681 tcgataatat cagccttgac ctgatgttcg gtctgccagg acaaaccatc ggccacttcg
   190741 cttcatcgct cgatacggcg cttgccctcg gggctgaaca ttattcggtc tactcgctga
   190801 tcgtcgagcc gaaaaccgtt ttttataact tgatgaaaaa gggccggctt cacctgcctc
   190861 cgcaggatca ggaagcagaa atgtacgaac ttgtgatgcg gaaaatggaa gaagcgggca
   190921 tcggccaata cgaaatcagc aactacgcca aaaaaggata tgagagcaaa cataacctca
   190981 catattggaa caatgaggag tatttcggtt tgggcgcggg cgcgcatggc tatatcaatg
   191041 gtgaaagaac ggtaaatgcc ggccctgtta aacattatat cgacctgatt gagcagtcag
   191101 gttttcctta taaagaaaaa cacagggtta caaaaaatga acagattgaa gaagaaatgt
   191161 ttctcggtct tcgaaaaacc gcgggagtag acaaagaaca ctttttccaa aaatacggaa
   191221 gaactgttga cgatctcttc ccgaaagtgc tccgttcgct ggaagaaaca gggctgattg
   191281 tgaacacgag caacaacgta tttttaacac ataatggaaa actgttaggg aatgaagtgt
   191341 ttcaagcatt cctgggtgag ttataattga cattttgatt ttggtttggt aattttgata
   191401 tacaattagc actcagttgt gtcgagtgct aacaggggtg atatggatgt taacaaatcg
   191461 tcagctgtta atcttgcagg ttatcgtcaa cgatttcatt cgttcagctc agccggtagg
   191521 atcaagaacg ctttccaaaa aggaagatat cacattcagc tcagcaacga tcagaaacga
   191581 aatggctgac ttggaagagc tcggttttat tgaaaaaacc cactcatctt caggccggat
   191641 tccttctgaa aaaggctatc gctattatgt cgatcatctg ctttcacccg gaaagctgtc
   191701 aaaaacggac ttgaacatta ttcattcggt tttcaaagaa aaaatctttg aactcgaaaa
   191761 agcggtgcag aagtcggctc aagtgctgtc tgatctgaca aattatacat cgattgtcct
   191821 cggtccgaga ctgagcgaaa atcatctcaa acagatccag attgtgccga ttcagcctaa
   191881 gaaggccgtt gccattctag taacgaatac cggccatgtc gagaataaaa cgatcaactt
   191941 tccggcggag gtcaatcttt ccgatctcga aaagctggtg aatatattaa atgaacgcct
   192001 tagaggcgtg ccgatctcag agctgaaaga caggattttc aaagaggtcg tcatcttctt
   192061 aaagtcgcat atccaaaatt acgatacgat tttacacggg ctcggcgcaa cgctggattc
   192121 atctgttcaa accgaccggc tgtttttcgg cggcaagatt aatatgctga atcagcccga
   192181 atttcacgat attgacagag tgaaatcgct attgtcgctc attgagaaag aacaggagct
   192241 tctccggctc tttcagtcga ctgagtccgg aattaccatt aaaatcggca aggaaaacga
   192301 ctatgaagaa atggaaaact gcagcctgat taccgcgaca tacacggtcg gttcaaaaca
   192361 gatcggctcc atcgcggtca tcgggccgac gcgcatggac tactcccgcg tcgtcggttt
   192421 gcttcagcac gtatcatctg acttgtcaaa agcgttgaca agtttgtatg atgggtaagg
   192481 cagtacctga aaacaaaaca gaagggagaa atcccttctt tatcatgaaa ctcatccttt
   192541 aagggaggtg aacacagatg gcagaagaaa aacaaactga agagctaaac gaacaagagg
   192601 aactgaacga gacagaagcg gagacagccg aagccgaaca aacggctgct gaagctgatg
   192661 ccccggcaga agacacgcaa acagaaatgc ttgaaaaaca actcaaagaa cttcaagaac
   192721 gtcttgaaga aaaagaaaat aaacttttac gtgttcaggc ggactttgaa aactacaaac
   192781 gacgcgcacg ccttgacctt gaggctgctg aaaagtaccg ttcccagcgc atcatcagcg
   192841 atttgctgcc ggcgcttgac aactttgaac gcgcgctaca gatcgatcct gacaacgagc
   192901 agacgaaaag cctgcttcaa gggatggaaa tggtgcaccg tcaaattttg gaggctctta
   192961 aaaatgaagg agttgaacag attccttcag tcggagagca atttgacccg aacatgcacc
   193021 aggctgttat gcaggtcgag gatgaagcgt acgaatcaaa cgcagtcgtt gaggaactgc
   193081 aaaaaggcta taaacttaag gaccgggtga tccgtccttc tatggtaaaa gtcaaccaat
   193141 aactacatag caggaggtaa aaatcatgag caaagtaatc ggaatcgact tgggaacaac
   193201 gaactcatgc gttgcagtgc ttgaaggcgg agagccgaaa gtcatcccaa atccagaagg
   193261 ggcccgcacg actccttcgg ttgttgcatt taaaaacgga gagcgccagg tgggtgaagt
   193321 ggcgaaacgc cagtccatca cgaatccgaa cacgatcatg tcggtcaagc gccacatggg
   193381 cacggactat acagttgaaa tcgaaggcaa aaagtacacg ccgcaagaag tgtctgccat
   193441 catccttcag catttgaaat catatgctga aagctattta ggcgaaactg tatctaaagc
   193501 cgtaatcaca gttcctgcat acttcaatga tgcagaacgt caagcgacaa aggatgccgg
   193561 taaaatcgcc ggacttgaag ttgagcggat catcaacgag ccgactgcag ctgcgcttgc
   193621 atacggtctg gataagacgg aagaagatca gacgatcctc gtctacgacc ttggcggcgg
   193681 tacattcgac gtttccatcc ttgaattggg agacggcgta ttcgaagttc gttctacagc
   193741 gggtgacaac cgccttggag gagacgactt tgaccaagtg atcatcgatc atctcgtctc
   193801 agaattcaag aaagaaaacg gcattgatct ttctaaagat aaaatggcgc ttcagcgctt
   193861 aaaagatgcg gctgagaaag cgaaaaaaga cctttccggc gtatcttcta cgcaaatttc
   193921 gctgccgttt atcacagccg gtgacgcagg tccgctgcac cttgaattga cactgacccg
   193981 cgcgaagttt gaagagctgt cttcacactt ggtagagcgc acaatgggtc cagtccgcca
   194041 ggctcttcaa gatgcggggc tttctgcaag cgaaatcgac aaagtaattc ttgtcggcgg
   194101 atcaacacgt attcctgccg ttcaggaagc gatcaaaaaa gaaactggaa aagaagcgca
   194161 taaaggcgtc aaccctgacg aagtcgtagc ccttggtgca gccattcaag gcggcgtcat
   194221 cacaggcgat gtcaaagatg ttgtccttct ggacgtaact ccgctgtcac ttggtatcga
   194281 aacaatgggc ggcgtgttca cgaagctgat tgaccgcaac acgacaatcc cgacaagcaa
   194341 gtcccaagtg ttctcaacag cggctgacaa ccaaacagcg gttgacatcc acgtgctcca
   194401 aggtgagcgc ccgatggctg ccgacaacaa aacgctcgga cgcttccagc ttacagatat
   194461 tccgccggct cctcgcggcg taccgcaaat cgaagtgtca tttgacatcg ataagaatgg
   194521 tatcgtcaac gtcagcgcga aagatctggg taccggcaaa gagcaaaaca tcacgatcaa
   194581 atcttcttca ggtctttctg acgaggaaat cgaacgcatg gtgaaagaag ctgaagaaaa
   194641 cgccgaagcg gatgagaaga aaaaagaaga aatcgagctt cgcaacgaag cggatcagct
   194701 tgtcttcaca actgaaaaaa cgctgaaaga tcttgaaggc aaagccgatg aagcgcaagt
   194761 gaaaaaagcg aatgatgcaa aagacgcgtt aaaagctgcg atcgagaaaa atgaccttga
   194821 tgaaatcaag gcgaaaaaag atgagctgca agcgatcgtc caagagcttt caatgaagct
   194881 ttacgaagaa gctgcaaaac aggctcaggc tcagcaagac ggcggcgccg gcgctaaaaa
   194941 agccgacgac aatgtcgttg acgctgaata tgaagaagta aacgacgaca aagatcaaaa
   195001 ataattgaaa taaaatgtgc tgtgcttacc ccggtttgca cagcacatga ccttacaggc
   195061 gatgaaagtc aaagtcagga tctcttgact ttgacttttt tcttcctaaa ggacaaaagg
   195121 aattgaaaaa acataatttg aaatgataca atctaattta tgtgagaaaa tcgggagtgt
   195181 gaagagatga gtaagcgtga ttactatgag gtgcttgggg taggtaagag cgcttctaaa
   195241 gatgagatta aaaaagctta ccgcaagctt tctaaaaaat atcacccgga catcaacaaa
   195301 gaagccggag cggatgaaaa attcaaagaa gtcaaagaag cctatgaaac actttctgat
   195361 gaccaaaaac gggcccatta cgaccagttt ggccacaccg atccaaatca gggatttggc
   195421 ggcggaggtt tcggcggcgg cgacttcggc ggctttgggt ttgacgatat tttctcaagc
   195481 attttcggag gcggcgcaag gcggagagac ccgaatgccc cgaggcaggg cgccgatctg
   195541 cagtatacga tgacactgtc atttgaagaa gcggccttcg gaaaagagac gacgatagaa
   195601 attccgcgtg aagaaacatg tgaaacatgc agcggctcag gcgcgaaacc gggaacaaag
   195661 ccggaaacat gttcacactg cggcggctct ggccagctga acatggagca gtcgactccg
   195721 ttcggaaaag ttgtcaacag aagagtatgt cattactgta atggaacggg taagcaaatt
   195781 aaacacaaat gttcaacttg cggcggtaca ggaaaagtga aaaaacgcaa gaaaatcaat
   195841 gtcaccatcc cggcgggtgt ggatgacggc cagcagcttc gagtatccgg acagggtgaa
   195901 ccggggatca acggcggtcc gtcaggtgac ttattcgtcg ttttccgcgt ccaagaacac
   195961 gaatttttcg agcgcgatgg cgacgatatt tactgcgaaa tgccgctgac atttgcacag
   196021 gctgcgctcg gggacgaaat cgaagtgcct actcttcacg gtaaagtaaa attaaaagtg
   196081 ccggcgggca cgcagacagg caccaagttc cgtttaaaag gaaaaggcgt tgccaacgta
   196141 cgcgggtacg gtcaaggcga tcagcacatc gtcgtccgcg tcgtgacacc gacgaattta
   196201 acagaaaacc agaaaaatat tctccgcgaa tttgcagaag tgagcggaaa tatgccggat
   196261 gaacaggaaa tgagtttttt cgataaagta aagcgcgcct ttaaaggcga ttaatgattg
   196321 gatgaggagt tggtagtatg aaatggtccg aaatctgcat tcacacgaca catgaagcgg
   196381 ttgagcccat ctcgaatatt ttgcatgaag ctggtgcgag tggagtcgta attgaagatc
   196441 cgcttgattt aattaaagag cgtgagaatg tatacggaga aatctaccag ctcgacccca
   196501 atgattaccc tgatgaagga gtcatcatta aagcgtatct cccgatcaac agctttttgg
   196561 gagagaccgt agaaggaatc aaggaaacca tcaataatct gctgctgtat gatattgacc
   196621 tcggacggaa caaaatcacc atcagcgagg ttaacgaaga agaatgggcg acagcatgga
   196681 aaaaatatta tcatcccgta aaaatttccg agaagtttac gattgttccg acatgggaag
   196741 agtacacacc ggttcatacg gatgagctca tcatcgagat ggacccggga atggcgttcg
   196801 gaacaggcac acacccgaca accgtacttt gcatacaggc gctcgaaagg tatgtgaaag
   196861 aaggggattc ggtcgtggat gtcggaacgg gaacaggcat tttgagcatt gcatcagcca
   196921 tgcttcgcgc caaacaggtt gaaggatatg atctcgatcc tgtagccgtg gaaagcgccc
   196981 gcttgaactc caagctcaat aaagtcagcg atcatatcga gatcaagcaa aataatctgc
   197041 ttgacggcgt cgaaggggaa aaagacgtca tcgtcgccaa catcctggcc gaggtcatct
   197101 tgcgctttac ggatcaggca tacagcctgt tgaaagacgg cggttatttc attacttcgg
   197161 gaatcattca gcagaaaaaa caggaagtca aagatgcact ggtgaaagaa ggctttacga
   197221 tcgtcgaggt tctttcaatg gaggactggg tcagcatcat cgctgaaaaa taatcgttag
   197281 taggtgtgac aagcgtatgc aacgatattt tatcgaacaa tcaaaacaag aggtcacggc
   197341 cgcacctgtg ttctcgatca taggcgaaga cgttcatcac attgcgaccg tgatgaggat
   197401 gtctcccgga gacgaggtca tttgctgtgc aaaagacggc catgaagcga actgccggat
   197461 cgagtccgtc acaaaagaag aggttttatt gagcgtaatc gaatggacgg ggaaaacacg
   197521 cgaactgccc gtccagatcc atattgcaaa cggccttcca aaaggagata agctggaatg
   197581 gatcattcaa aaagggacag agctcggtgc aagctcgttt attccttttc aggcatcacg
   197641 ctccgttgtt aaacttgatg aaaaaaaggc aaagaaaaag cgggaaaggt gggcgaaaat
   197701 cgccaaggaa gccgcagaac agtcccacag aaacacgatt cccgatgtgg cgccggttca
   197761 cacgtttcaa cgtttgcttg agagccttga ggacttcgat aaatgtgtcg ttgcatacga
   197821 agagtcatca aagcaaggcg agacgagccg gtttcaatcc gtgctcaaaa gcctgccgga
   197881 aggatcatcc gtgctcatgg tgtttggtcc tgaaggcgga ttttcagaag atgaaattga
   197941 ggcgcttaaa gaaaaaggag ccctcgcctg cgggctcggt ccgcggatct taagggcgga
   198001 aacagctccg ctgtacgcgt tggcggcagt ttcttatcat acagagttac taagaggtga
   198061 ataacaatgg caaccgttgc atttcataca cttggctgca aggtcaacca ttatgaaaca
   198121 gaagcaattt ggcagctttt caaagaagcc ggctacgaaa gaaaagaatt cgaaagttcg
   198181 gcggacgtat acgtcattaa tacatgcacc gtcacaaata caggtgataa aaaaagccgc
   198241 caggtgatca gacgggcgat ccgccaaaat cctgacgccg tcatttgtgt gacagggtgc
   198301 tacgcccaga cttccccggc ggaaatcatg gcgatcccgg gcgttgatat cgtcgtcggt
   198361 acgcaggacc gtgaaaaaat gctcggctat attaagcagt accaggaaga aagacagccg
   198421 attaacggcg tcagcaatat tatgaaagca agagtgtttg aggagcttga tgttcctgca
   198481 tttaccgaca gaacacgtgc ttcattgaaa attcaagaag gctgcaacaa tttctgcaca
   198541 ttctgcatca ttccgtgggc gcgcggcctg cttcgttccc gcgaccctga ggaagtcatc
   198601 cgccaggcgc agcagctcgt tgatgccggc tataaagaaa tcgttttaac cggtattcac
   198661 accggcggtt atggagaaga tatgaaagac tacaactttg cacagctgtt gaaagaactg
   198721 gacagccgtg tgaaaggtct gaaacgaatc cgtatctctt caatcgaagc gagccaaatt
   198781 acagacgaag tgattgaagt gcttgaccgc tcagacaaga tcgtcagaca ccttcacatt
   198841 ccgcttcaat ccggctcaaa cagcgtttta aaacggatga gaagaaagta tacgatggag
   198901 tttttcgctg acaggctgac gaaactcaaa aaagctcttc cggggctcgc agtcacttct
   198961 gatgtgatcg tcggcttccc gggggaaacg gaagaagaat tcatggagac gtacaacttt
   199021 attaaagaac acaagttttc cgagctccac gtcttcccgt acagcaaacg gaccggaact
   199081 ccagcagcac gcatggatgg ccaggttgac gagaacgtga aaaacgaaag agttcacaaa
   199141 ctgatcgctc tttcagatca gcttgcgaaa gaatacgcat cagattatga aggcgatgtt
   199201 ctggaaatca ttccggaaga gccgttcacg gaaacgggcg aagacaatct gcttgtcggc
   199261 tacacggaca actatatgaa ggtcgttttc gaaggttccg aagacctgat cggccagctt
   199321 gttaaagtga agatcttaaa agccggctat ccgtacaata aaggccagtt cgtccgcgtc
   199381 gccgaagacg acgtccatga aaacatccgc ttatcgtcat aaatgatcaa tttagccggt
   199441 tcacgaaaaa ggtgttccgg ctttttttgc gaatatcata aaagacaacc acttgaaaag
   199501 gagtcgtgac gatgacaaaa caaattgcgc gaatgatcga tcacacgcta ttgaagcctg
   199561 atgctgtcac atccgaaatc gaagcgcttt gcaaagaagc acgtgtatac gattttgctt
   199621 ccgtttgcgt caacccttgc tgggtaaagc tgtgcgccga gcttcttaaa gattcagaag
   199681 tgaaagtgtg cacggttatc ggctttcctt taggtgcggc gtctccggaa acaaaagcct
   199741 ttgaaaccag gcaggcgatt gcagacgggg ccggtgaagt tgatatggtg atcaacatcg
   199801 gtgcattaaa agaccgcgat acccgaaccg tggagcatga catcagagcg gtgacagacg
   199861 cggcagacgg caaagctctc gtaaaagtca tcatagagac ctcactgttg acggatgaag
   199921 aaaaaaggca cgcttgtgaa ctggccgtaa aagccggcgc cgactttgtc aaaacatcga
   199981 gcggtttttc cggcggcggt gcgacagttc aggatataaa actgatgcgg gaagctgtcg
   200041 gacctgttat cggcgttaaa gcatcagggg gcgtccgcga taaggaaagc gcccttgcca
   200101 tggttgaagc cggagcgacg agaatcggag caagcgcagg cgtgtcgatt gtcaaaggct
   200161 taacagcgga tgaagactac taatcaacaa aaaccaggcg tttaccgggc ctggtttttg
   200221 tttggaatga gaaacatgat cagcgaatga aacagatttg agagcggcag aaacaatagg
   200281 gatgtgacga cgttgaagag caggctgaaa tgggcaatct gctgagcggg gctttcagac
   200341 agtccggaga taaagcctgt tattgatgag agcagggggt atacagctgc tacaccgatg
   200401 acattaaaca gcacatgggc ataagccgtt tgcctggccg cagctccgcc tttgaaggac
   200461 gccatcacgg ctgtgatgca tgtcccgata ttggagccga gaacaacgct catcgcttcg
   200521 gtcaaaccga cgacaccttg atccataaag ctcatcagga tgccgacaca cgccgaactg
   200581 gaatgaatca tcgcggtcaa caccgtgccg atgattaagg cgtaaagcgg tgaattttca
   200641 gcaagctgca caatataagc gcccgagtct agctgtgaca acggcacggc aagccggcta
   200701 aagccgctga tacagaaaaa aataacaccc aagccgatca tgcttacgcc cacttgccga
   200761 aaaggggatt ttccggccat gaaaagaacc gcacctgcgg caaagagggc aaaaatcaaa
   200821 aattccagct tcaccgccaa aaattccgtt gtgaaggtgg acccgatgtt tgttcccaaa
   200881 atgagcggaa tcgaacgttt aaatgaaagg gcgcctaccg agacaaagcc aatgacgatc
   200941 accataaatg ccgagctgct ttgcaaaacc cccgtaaata caatgctgac caaaaaggct
   201001 ttcaccggat gatccgtgaa aaacagcagc cgcttttcga ttttttcaaa tgtcagtgaa
   201061 atcaaacctt ttctcagcat gctcatgcct ttgagaaaaa gaacgatcaa taatatgaat
   201121 aagatcaaga ttatcatcag tttttcgaac agcctccttt ataaatatat acagacaagc
   201181 tgccgaaatc atgactgaac aataaaacga ttctccttgg ttgaccttac cggaggctta
   201241 tattataatg tcaaagtaca tgtttatatg tatgtctttt tttaaagcag tcgattggtg
   201301 tattcggagg gagggaaaga gaatgtcaaa aacggtcgtt agaaaaaacg aatcgcttga
   201361 agatgctctt cgtcgcttca aacgcagtgt atcaaagaca ggtactttgc aggaagcaag
   201421 aaagcgtgaa ttttatgaaa aacctagcgt aagacgcaag aaaaagtctg aagctgcaag
   201481 aaagcgcaaa tactaaaaga gggtggattt atgagtcttc ttgagcggct gaatcaagat
   201541 atgaagctct atatgaaaaa ccgtgagaaa gacaaactga ctgtcattcg catggtcaaa
   201601 gcttcgcttc aaaacgaagc aatcaagctt aagaaagaca ggctgaccga tgatgaagaa
   201661 ctgactgttc tttctcgtga attaaaacag cgtaaagact ccctccatga attttcaaac
   201721 gctaatcgtt cagatttagt agataaagtt caaaaagagt tagacattct ggaagcttat
   201781 atgcctgaac agctgacgga agaagagctg ctcggcatcg tcaatgagac gatcgccgaa
   201841 gtcggcgcct cttcaaaagc ggatatcggc aaagtgatga gcgctatcat gccgaaagtc
   201901 aaaggcaagg cggacggcgg tctcgtcaat aagcttgtca gcaaacaact gtcttaagaa
   201961 aaagacgcct ttaagcaatt aaaggcgtct ttttttgtgc gtgttcatac aatagaaaag
   202021 tagtagaaag atgaaacctt tgctacattt ataacgtatg taatgttaat gataataggg
   202081 gaaggaggtc tcagacatcg ttgctgctga aaaaatttag aatttttgtt gctctggcca
   202141 gcggttttgt tttattctta ttactaggcg ttcatttgac cgtgaaagcg gatggagata
   202201 cagtgtatgt gattccgatc gaagaaacgg ttgaaaaagg gctttcaaaa tttcttgagc
   202261 gttcttttca agaagcggaa gatatgaatg ccaaacatat catactcgat atcaataccc
   202321 ccggcggagc ggtcgacgca gtccttgaca tggctgatac gatacataac tccgacattc
   202381 cggtgaccgc ttatgtgaat agaagggctc tgtccgcagg cgcttacctc gccttgaatg
   202441 cagacgatat ttatatggcg cccggcggga aaatgggagc tgccgcgatc attgacacgc
   202501 agggaaatgc cgctgataaa aagtcggaat ctctgtggct tgctgaaatg gaagacgcag
   202561 ccaaaaaaaa cggacgtgat ccgaaatacg ctctcgcgat ggccgatgcg gatgtcgatg
   202621 ctaaagaagt tggggcgccg aagggcgagc tgctcacatt aagccctgac aaagcgctgg
   202681 aagtcggcta ttccgaaggc acagtttcga gccttgatga tcttttgaaa aagctgaact
   202741 tgaaggatgc caaaatcgag cgttccgagg tgagcttcgc cgaaaaggtg gcccggttca
   202801 tcacgcatcc ggtcgtgatt ccgattctcc tttcaatcgg aagtctcggg ctgattgtcg
   202861 agctttattc gcctggtttt gggatccccg gctttatggg actctctgcg ctgctgctct
   202921 ttttctacgg tcatctcgtc gccgggcttg ccggaatgga aacgatcctt ctgtttgcag
   202981 caggcattat tttaatcatt ttagagattt ttttgccggg cggaatagca gggattgccg
   203041 gcctgatcgc gattgttgcg agcctctttt tagcatcggg aagctttaag gtcatggccg
   203101 tctccatttt gattgcaact gctgtttcta tagcggcatc cattctatta acaagggtgt
   203161 tggggaagcg tatgaaattt tttaaaaaat tgatcttaac cgactcgaca agcacggaaa
   203221 gcggatatgt gtcaaatgaa agccggcgcg atttaattgg taaaaccggc gtcacgttta
   203281 caccgctcag accgtccgga acggtcatca tcggcgatga acggcttgat gtcgtatctg
   203341 aaggctcgtt caccgcgaag gacaagaaag tgaaagtggt taaagtggaa ggctcacgca
   203401 ttgttgtgag agaattataa attatattat taggaggaat attatggatc cgtcaacact
   203461 gtttcttttg cttattatag cagccggaat catcttacta gctgtcttct ttacattcgt
   203521 cccggtcatg ctgtggatct cggctttggc cgctggtgtt aaaatcagca ttttcacact
   203581 gatcggaatg aggctccgcc gcgtcattcc aaaccgcgtg gtgaacccgc tgatcaaagc
   203641 gcataaagcg ggacttgatg ttactatcaa tcagcttgaa agccactatc ttgcaggggg
   203701 gaatgttgac cgggttgtca acgcgcttat cgctgcccag cgtgcaaaca ttgaactcac
   203761 attcgccaga tgtgcggcca tcgatttagc gggccgtgac gtgcttgaag ccgttcaaat
   203821 gagcgttaat ccgaaagtca tcgaaacgcc gtttattgcc ggtgtagcaa tggatggtat
   203881 cgaagtgaaa gcaaaagcga gaatcacggt tcgcgcaaac atcgaccgcc ttgtcggggg
   203941 agcgggagaa gaaacaatca ttgcccgtgt cggcgaaggg atcgtttcga caatcggttc
   204001 ctccgataat cataaaaaag tgcttgagaa cccggatatg atttcacaaa ccgtcttgag
   204061 caaaggattg gattcaggca cagcgtttga aattctatcg atcgatattg ctgacgttga
   204121 catcggcaaa aacatcggag cgattctgca gaccgaccag gctgaagccg ataaaaacat
   204181 cgcccaggcg aaagcagaag aacgccgcgc catggcggtt gcgcaagaac aggaaatgcg
   204241 cgcccgcgtc gaagaaatgc gtgctaaagt cgtcgaggca gaagccgaag tgccgcttgc
   204301 gatgtctgaa gctctccgca gcggaaagat cggagtcatg gactacctca atatgaaaaa
   204361 catcgacgcc gacacagaca tgcgcgattc tttcggaaag atgacgaaag accaaaatga
   204421 agaggatcat aaataaacaa gcccctgtaa aaaggaggga gctcattgct tgatatcctg
   204481 ttcgacaatc cgattatcat ggcggccatc atcgcagcca tctccttcat attcaacaag
   204541 ctcggaaaaa atgatgaaaa tgaagaaacc aagcgaaaac cggcgcctga acggccgaaa
   204601 acgcagacga tgccgaagca gacggcacag cgccagccgg cagaaaacaa acaacaacgg
   204661 cctgcagcag cggctgctgc aaaaagcgaa gatatggccg cagaactccg cagaatacaa
   204721 gcggatgccg agcggtccat gccggccgtt gaacgggcca ttaaaaagca gagcagccgg
   204781 gtggtcaacc ggaaacaaga gctgctcgat atgaataaaa acacgattgt ccaaggcgtt
   204841 gtactcagcg aagtattcgg ccctccgcgg tcgagaaagc cgcattacac aatgaggcgc
   204901 cggcctaaaa tttaagtatt agaaccccca tatcactcat acatatgaga tgaaaggggg
   204961 ttcttttttt atggcgcaaa gaaaaaaccg catcaaagcg tggctgacaa gaacattgga
   205021 aattccccct gatgtcatga tggatcttcc gaggatcacg atgataggaa gacttcacat
   205081 atatattgaa aaccacagag ggcttttgct tttcagcgat acggaagtaa ggctgatgct
   205141 caaacagggg cagtgcatca ttcaaggcaa aaactttgtc atcaaaacga ttttgcctga
   205201 ggaaattctg cttgaaggca cgattgagct cgtacgctat atcgattcat aagtcggggg
   205261 gaaagaatcg tgaagaataa atggctttct tttttttcag gaaagatcca gcttgagata
   205321 acgggaaagg ggatcgagcg attattaaat gaatgcacca ggcgcagcat cccgatgttt
   205381 aatgttaaga aaaagaaaga cgctgtcttt ctttatattc cgctttctga tgtacatgcc
   205441 ttccggaggg tcataaggga ttttgactgc aagtgccgct tcgtcagacg aaaaggtttc
   205501 cctttccttg tgcagaagtc taaacggaat agcggcttca ctattggaat tgctgctttt
   205561 tttatcatca tgtttttatt gtccaacatg ctctggaaaa ttgacataac aggagccaat
   205621 ccggagacag aacatcaaat cagacagcac ttgaatcaaa tcggcgtcaa aaaagggcgc
   205681 cttcagttta cgatgctgac cccggaaaaa attcagcagg cgcttacaaa gcgcgtcgaa
   205741 aacatcacct gggtgggcat tgaattaaac ggcacggccc ttcacatgaa agtggttgaa
   205801 aaaaatgaac ctgacaaaga aaaatatatt ggtccgaggc acatcgtcgc caaaaaaggg
   205861 gcgaccatct cgaaaatgtt cgtggaaaaa ggcgagccgc tcgtcaccgt gaatcagcac
   205921 gttgaaaaag ggcaaatgct tgtttccgga ctgatcggga gcgaagagga aaagcaaaaa
   205981 gtcggagcca aagggaaaat ctacggtgaa acctggtaca agtcaaaggt aacggttcct
   206041 cttgagacat catttgacgt ttttacgggt aaagtaagga caagtcacaa gctatccttc
   206101 ggttcttttt ctgtgcctgt ctggggcttt tcttttaaaa aagaagagtt ctcgcgtccg
   206161 aagacagaaa ccgaaaaaca ctcgctgcat tttatgaatt ttacgcttcc tgtcgcgtat
   206221 gaaaaggaac atacgagaga gagcgaacaa atcaaaaggg tgtactcgaa aaaagaagcg
   206281 gtccttgaag gggtcgaaat gggaaaaaga gacatcagga aaaaaatcgg gagcgacggg
   206341 aacattatta gtgaaaaagt tttgcacgaa acgagtgaga atggtaaagt taaattgatc
   206401 atcctttacc aggttattga agacattgtt caaacaacac caattgttca ggagactaaa
   206461 gaatgacaga acacttactt gcgattcatc agcaactgga aagtccgaac gaggctcaag
   206521 cgctgtttgg gaaccaggat tcccatttga agttaatgga ggaagagctg aacatttcga
   206581 ttgtcacgcg cggtgaaacc gtctatgtga ccggagacga agaaacgttt gaaatcgtgg
   206641 acagcctgct tgcatccctc ttgaatctca tccgcaaagg aatcgagata tcagaacgcg
   206701 atgtcttgta tgcgatcaag atggcgaaaa agcagaagct tgagtttttt gaaagcatgt
   206761 atgaagagga aattacgaaa aacgccaaag gaaaaccgat cagagtcaaa accatcggtc
   206821 aaagagaata tatcgccgcc atgaaaaggc acgacttaat cttcggcatc ggccctgcag
   206881 gaacggggaa aacctatttg gctgtcgtaa aggccgttca tgaactgaaa aacggacgca
   206941 tcaaaaaaat cattttgaca agaccagctg ttgaagcagg ggaaagcctc gggtttttgc
   207001 cgggggattt aaaggagaaa gtcgaccctt atttaagacc gctatatgac gcgctccatg
   207061 acgtgctcgg aacggaccat acggcacggc tgcttgaaag aggaacgatc gaaatcgcgc
   207121 cgcttgctta catgaggggg cggacgctcg acgacgcatt tgtgattttg gatgaagcgc
   207181 agaatacgac accggcacaa atgaaaatgt ttttgacgag attgggtttt ggttctaaaa
   207241 tggtcattac aggcgacatt acgcaaatcg atttgccgaa gggcgtcaca tcggggcttg
   207301 ccgttgcaaa aaagatgctc cttgatatcg aaggcatttc aattgttgaa ctggatcaga
   207361 cggacgtggt cagacatccg cttgtcgccc gtattattga agcatacgaa aagtcaaaat
   207421 aattccgaat ggcccgatcg cccgttatcg ggtcattttt tagtttcccg cgggaaaaga
   207481 ggtgcttttg ttgaaaaaga aaaaaagaga cggaaagttt cggcccatcc gcttggaaaa
   207541 cggccgcttc ctccccgtca ttctttatgc ggctttatcc gcgctaatgt tcatcctgct
   207601 gtttttccat gtgaggcccg agtccctcga cctcgattta ttttcgatca gcgagaatac
   207661 gatctatgcg ccggcaacag tcgaagatca aaaggcaacg gctaataaaa agcaggaagc
   207721 gagagaggaa gttcccgacc agtacacctt gaaaaaagag tactctgaca acagggttga
   207781 ccttgtctca tcaattttcg acatcattaa agaagtgaaa aaagaaagcg cagaacaaga
   207841 gaaaaaagac aagcaggccc catctgaaaa agaccagatc aaatctgtcg aagaaaagct
   207901 gacttcagat gtgacggact cgctgtcgca ggattcaatc aaacacctgc tgaaggccag
   207961 cgacggagag ctttccatga cacaggattc ggtcatcacc gccgtcaatg acgtgatgag
   208021 caaagaaatc cgcgccggaa agcttgatga agcgaaagag catgtaacga aagagctgaa
   208081 gggtaattcg ataccttcaa aattaaaaaa cgccgccgat gaaatcggac gctttgcaat
   208141 cattcccaac tatgtatacg atcctgacaa gacggagcag aagcgtcagg aagcggctga
   208201 cagcgtgcag caggtgcaga tcaagcaggg gcagatactt gttgaggaaa atcagctgat
   208261 cgacagggaa gtctatcgaa agcttgaact gacaggactt ttaagcggag ccaacatttt
   208321 caagcctgtc ggcggactgc tgcttttaat cgcgcttttc atctcagctt tggtttacta
   208381 tttcgaaagg cagtacagca gccggattcc gaaaaataag tcgctcatgc tgttttcatt
   208441 gattacagcg atcgttttaa tcgtcatgga agtgatcagc ctgtttcagc agcttgaaat
   208501 cggccatatc ggctatctcg tgccgattgc gatgggcgtg atgctcatta aactgctgat
   208561 caatgaaagg ctggcgatcc tgtcgagcat gatcctttcc atttgcggaa gcatgatgtt
   208621 taaccagggt gtgacaggca cgtttaacta tggaatcgga acgtatttct tgatcagctc
   208681 gatggcgggt atactatttt tagggaagca taatgcgagg gcgaaaatcc tccaggccgg
   208741 cttgtttgtc tccctgatca acatcgtcgt cctgtttacc ctgcagctga ttcaaaacac
   208801 ggcgcaaacc ggacttgaga tgggtacata ccttgttatg ggagcggtgt ccggcatcgg
   208861 atcgtcagtt cttgttctcg ggctcatgcc gttttttgaa agcggctttg ggattctgtc
   208921 cacgatgaag cttctcgagc tttcaaaccc gaatcatccg ctgctccgca aaattctgac
   208981 ggaaacaccc ggcacatacc atcacagcgt tatggtcgcg aacttatcgg aggcggcatg
   209041 tgaagctgtc ggagcaaacg ggcttttggc aagagtcgga gcctattacc atgatatcgg
   209101 caagacaaag cggccccaat actttataga aaaccaaatg aatattgata atccgcatga
   209161 caagctttct ccgcagctga gcaaaaacat catcattgcc catgcaacag acggcgccga
   209221 tatgctgagg gatcataaaa tgccgaagga gcttgtcgac atcgccgaac agcatcacgg
   209281 cacatcgctg ctcaagtttt tttactataa ggcgaaagaa aaaggcgatc agacgactga
   209341 agaagagttc cgctatcctg gccctaagcc ccagacaaaa gaggcggcga tcatctcggt
   209401 ggccgacagt gtcgaagcag ccgtccgctc aatgcataac ccgaatcccg aaaggattga
   209461 aaagctggtg cgcgggatca tatcagataa gctgcaggac gggcagtttg acgaatgcga
   209521 tttaacttta aaagagctca atattatcgc gaagacgctc tgtgaaacgc tgaaaggcat
   209581 ttttcattcc cggatcgaat atccggaagc taatcctaaa cagaaggtga aacacacatg
   209641 agtttaattc tagatatcac agacgagatc ggacgggtcc ctgaagacca gcttgctgaa
   209701 attgagaaaa ttcttcaatt cgcagcggca gaggaaggcg tcgcagacgg cgccgaagtt
   209761 tcggttacga tcgtcaacaa tgaagagatc caaaaaatca acaaagagta cagaggcaaa
   209821 gattatccga ctgatgtcat ttcatttgcc cttgaagaag acggggaagg agagattgaa
   209881 attatcggcg ctgacatgcc gcccgttctc ggagatatca tcatcagcgc tgataaagca
   209941 cgggaacagg ccgaagaata cgggcattca ctgatgaggg agctgggttt tctgacggtt
   210001 cacggctttt tgcacctcct cggctatgac catatgacag aagaagagga aaaagagatg
   210061 ttcactaagc aaaaggacat tttgaatcga tatgggctct caagatcctc ataaacaaaa
   210121 tgaatggcgc cgtctgaaat ggagtttttc aaacgcctta acaggaatag tcaagacgtt
   210181 catgtcggag cgcaatttta gaattcattc cggggccgcc atccttgtga tcgtctgcgg
   210241 ctttttcttc aggctgactc tgatcgaatg gtccatcatc ttgatcctga tcggcggaat
   210301 gcttgccttg gagctgatga atacggctgt ggagcatacg atcgatcttt tcacaaaaga
   210361 gaaccacccg cttgcaaagg cggcaaagga cgcggcggcc ggggcggttt gcgtgtttgc
   210421 ggccgtttcg tgtatgattg ggttactcat ctttttgtca aaattgtttt gatgccgtgc
   210481 ctttcattgt gcgcaattct tacaaaaatt ttacatttgt gatttgggcg tgaaaaagaa
   210541 gccattttta tgtaaaataa aagtgttagc ggtaccataa ccgctatagg aaggaataca
   210601 cacattgact aaacaagaat tgattgcaga agctttaaaa gcaagggaat ttgcatatgt
   210661 tccgtattcg aaattcaaag tcggcgctgc ccttttgact gaggacggca aggtgtacaa
   210721 aggctgcaac attgaaaatg ctgcatacag cctgtgcaac tgcgccgagc ggacagcgtt
   210781 gttcaaggct tactcggaag gggaaaaatc gtttaagatg cttgccgtcg ctgcggatac
   210841 gccgggtccg gtgtcgccgt gcggagcgtg cagacaggtg atttctgaac tttgttcacc
   210901 aaacatgcct gtcatcttaa ccaatctgaa tggccaaatc aaagaaatga cggttcaaga
   210961 attactgcca ggagcatttt catcggagga cttacatgac acaggaaagc tttaaatcag
   211021 gatttgtctc cattatcgga cgaccaaacg taggaaaatc tacatttttg aatcgcgtga
   211081 tcggccaaaa aattgccatc atgagcgaca aaccgcaaac aacaagaaac aaagtgcaag
   211141 gtgtgctgac aaccgataca tcccagacga tttttatcga tacgccgggc attcataaac
   211201 cgaagcataa attgggcgat tttatgatga aggtggcgca gaacacttta aaggaagtcg
   211261 acttgatctt gtttatgatc aatgcggagg aaggctacgg aaaaggcgac gaatttatca
   211321 tcgagcgctt aaaaggagtc aagacgccgg tatttttgat cgtcaacaaa atcgaccgga
   211381 ttcatccgga tgagcttctt gtgctgatcg atgagtacag aaccaggtat ccgtttcagg
   211441 aaatcgttcc gatctccgcc cttgagggaa ataatatcga tacgctttta aagcaaattg
   211501 aagattattt gccggaaggt ccgcagtttt acccgagtga ccaggtgacc gatcatccgg
   211561 agcgatttat catttctgag ctgattcggg aaaaagtgct gcatctgaca agggaagaga
   211621 tccctcacag cattgcggtc tcgatcgagt ccattcaaga acgggaaaac ggttctgtgt
   211681 atgtgagcgc gaccatcgtc gtcgaacgcg attcacaaaa agggatcgtc atcggaaaaa
   211741 gaggcagcct gcttaaagaa atcggcaagc gggcaagaac cgatatcgag gcgctgctcg
   211801 gatcatcggt gtttttagag ctgtgggtta aagtgcagaa agactggcgc aacaagatgt
   211861 ctcagcttcg tgattttgga tttagagaag acgagtatta acgaacagag cttgaccgcg
   211921 gtttagtcgt gacaaaatct ctcgaaatca aagatatatt agaaaaaatt gtttaacatg
   211981 aaatggagga tacaaggtca agataatctt aagaatttgg atgtttaaaa agctagttat
   212041 aaacagaaag gtggggcttt ttatgttgaa ttttacttgg aatgtatttt cacaaacagg
   212101 aagcgtagac acgtacctcc tttttaaaga attggaaaag gagaacctgg aaagacccga
   212161 agtacttgaa gaagagctag cgcaaattga ctttccaatt ttgtgatcat gcttgacccc
   212221 tccaattttt ggatggtgca catatgctga cgaaatgtga aggtatcgtc cttcgtacaa
   212281 acgactatgg tgaaacaaat aaaatcatta cgctattgac gagagaacac gggaaaatcg
   212341 gtgtgctggc aaggggcgcc aaaaagccga acagccgctt gtcagcgatt tcccagccgt
   212401 tcctttatgc ttctttttta ttccgcaaat catccggtct cggcacattg gagcagggcg
   212461 agatgatcga aagcatgagg catatacgcg aggatctgtt tttaacagca tacgcggcct
   212521 acatcactga attaatcgac aagggaacgg aggaaaagaa accgaatccg tttttatttg
   212581 agctgcttct tcagtcgatg aggaggctcg atgacggtac agatcccgac attatcgcca
   212641 accttatcga agttaaaatg ctcagcgtga tgggactgta tccggagctg gatgaatgtg
   212701 tacattgcaa aagcaaagac ggcacatttc atttttcgat ccgcgacaac ggctttatct
   212761 gccaccgctg ttttgcgaaa gatccataca ggataccgct gtctcccgca tccgccaggc
   212821 tgttgaggct gtttttttat tttgacctgt caaggctcgg aaatgtctcg gttaaacagg
   212881 agacgaagga tgagctgaaa agggtcatac agacgtacta tgacgagtac tcagggatct
   212941 acctgaaatc gcggcgcttc atggaacaaa tggacaatat gaaaaagatg ctgggcgatg
   213001 aaaacaaaag ttgacaacct cttcatcttt ttataagatc atgtcatgaa gattggattc
   213061 aataatgacg ttgcgttgac ggaaagaagt aattgcgcac ggcctcattg aagcgactcc
   213121 ggggcggtga aagccgggga tgagagcgta atgaaaggca ttccctgagc aacttttaaa
   213181 aaagaggctg agacatttcc tctcagcaat tagggtggaa ccgcgggaga actctcgtcc
   213241 ctatgtttgt gggcaaacaa gcatagggac gggagttttt ttctgcccaa accagcccta
   213301 tgccaaaaat taaacttgaa aacacgtttt atggaggtgc ttcatttgaa tattcaagaa
   213361 atgattctga cactgcaaaa gcactggtcc aatgaaggat gcgtactttt gcagtcgtat
   213421 gatgtagaga agggtgcagg aacgatgagt ccatatacat ttttgcggag ccttggacct
   213481 gaaccttgga aagtcgctta tgtggagccg tcaagacgcc ctgcggacgg aagatacggg
   213541 gacaacccga acaggcttta tcagcaccat caattccagg tgatcattaa gccgtctccc
   213601 gacaatattc aagagcttta tttagattca ttaaaagctc ttggaatcga ccctctggag
   213661 catgatatcc gttttgtcga ggataactgg gaaaatccgt cgctcggctg cgccgggctt
   213721 ggctgggaag tgtggcttga cggcatggaa atcacccagt ttacctattt tcagcaggtc
   213781 ggcgggcttg agtgcaaacc ggtttctgtg gaaatcacat acggtattga acgccttgct
   213841 tcttatattc aagacaaaga aaacgtcttt gacctcgaat ggacgaaagg ctatacgata
   213901 aaagacctgt tcaagatggc tgaatacgag cattccgtct atacgttcga gacatctgac
   213961 gtcgacatgc tgttcgaatt gtttgccacg tacgaaaaag aagcgaaccg tcagatggat
   214021 cagggacttg tccatcctgc ttatgattat gtactgaaat gctcgcatac gttcaacttg
   214081 cttgacgcaa aaggagcgat ttccgtcacg gagcgcacag gatatattgc aagggtgaga
   214141 aatctggcca gaaaagtggc gaaaacgtat tatgatgaac gcgaaaagtt gggtttccca
   214201 atgctgaagg aggaagaggc ttcacatgag taatcaagat ttgcttttag aaatcggatt
   214261 agaagaaatg ccggcgcgct tcatgcatga cagcatgact cagcttggtg aaaaactgga
   214321 aagctggctc aaggaaaaaa atattgcctt cggttccgtc aagctgtata actcccctag
   214381 aagactggcc gttcttgtcg agaacgtggc ggagaagcag gacgatgtga cagaagaagc
   214441 gaaaggaccg gcaaagaaaa tcgcccttga cgaaaacggc gaatggacaa aggcggccat
   214501 cggcttttca cgggggcaag gagcaagtcc ggaagatttg tattttaaag acatcaaagg
   214561 aacggaatat gtttttgtgc aaaaattcca aaaaggtcag gatacgtttt cattacttcc
   214621 tgagctcggc gacttggtga caagcctcca ctttccaaaa aacatgcgct ggggcagcga
   214681 agatttgaaa tacatcaggc cgattaaatg gatcgtcgcg ctgttcggca gtgaagtcgt
   214741 tccgttttca gtcgctcatg tcgaaaccgg ccgcacaaca cagggacacc gcttcctcgg
   214801 aaaagcagcc agcttgagcg caccttctga atacgaagcg gcactggaaa gccagtttgt
   214861 gattgccgat ccggacaaac ggaagcagct gatcgttaag cagcttgacg aactggcggc
   214921 tgaaaagtcc tgggacattc cgagagacga ggatctgctg gatgaggtta cccatctggt
   214981 tgaatatcca acggttctgt ccggttctta cgaagaggaa tttctcgcaa ttcctgaaga
   215041 ggtgctcgtg acaacgatga aagagcatca gcgctatttc cctgtcaaag ataaaaacgg
   215101 cgatttgctt ccttactttg tgaccgtccg caacggagac agccgcgccc ttgaaaacgt
   215161 ggcgagaggg aacgaaaaag tactgagagc gaggctttca gacgccgcct tcttctataa
   215221 agaagatcaa aaattaaaca ttgacgagaa tgtgaaaaaa ctcgaaaaga tcgttttcca
   215281 cgaagaactg ggatcgcttg gagacaaagt aagacgcact gaggcggttg ctgaacggat
   215341 cgctgaaatc atcggtgcgg atcaagagac ggtgcagctg atcaagcgcg cttcgcacat
   215401 ttcaaaattc gaccttgtga cacacatggt ttacgaattt cctgagctgc agggcatcat
   215461 gggtgaaaaa tatgcgcgga tgctcgggga gaaagaagaa gtggcgctcg ctgtcaatga
   215521 gcattatatg ccgagacaag ccggagggga agcaccttca tcaatcgtcg gcgccgtcgt
   215581 cgcattagcg gataaacttg atacggtcgc ttcattcttt aaaatcggcg ttattccgac
   215641 aggatctcag gatccgtatg gactaagaag acaggcgagc ggcatcgtcc aaatcctgct
   215701 tgaccggaac tggggcattt cattcaaaga actggctgcg tttgccggac aggaagcaaa
   215761 cagcgaactg ctcgaattct ttaaacagcg cctcaaatac gtattaacag cggaaaacat
   215821 ccgctacgat gtggtggatg ccgtgctcga aagctcgaac cttgagccgt attcggctgt
   215881 caaaaaagcc gctgttcttg aatcggctgc agcaaaaccg gaatttaaag aaacggctga
   215941 agcgctggca agggttattt cgatcagcaa aaagagcgaa acgaacgcca ttgacgcgtc
   216001 actgtttgaa aaccctcaag aagaggagct tttcaaagct tatgaggcgt gcagacagca
   216061 attagagacc ctttaccaag caaaagatta tgagggagcc ttcagtgagc tgtccaagct
   216121 aaaagagccg atcgaagctt attttgatca cacgatggtc catgccgaag atgaaagatt
   216181 aaaagcgaac cgcctggcgc aaatggcaag cctggcggag ctgatccgat cttttgcaaa
   216241 catcaatgcc atcattgtaa aataaacacc gcagaagacg gttgctgaca agctggcaat
   216301 cgtctttttg ctcaaattga tttttcacat ccttgtcaaa ttgtgcctgt ctttttcata
   216361 gaattcaatt gtaattgctg ttattttagt cttcatatgc gttataatat gttatcgact
   216421 tttatacata acgaacgaat tgtgagcttc ggcttaaagg tggtgagtac gatcgaacta
   216481 aataaacgtc aggagcatat tttgcagatt gtcaaagaga acggaccgat taccggagaa
   216541 catatcgcgg aaaagctgaa tctgacaagg gctacgcttc gtccggactt ggcgatattg
   216601 acgatgtcag gatttttgga ggcaaggccg cgggtcggtt atttctacac gggaaagacg
   216661 ggcacgcagc tcttggctga taagctgaaa aagctgcagg tgaaagactt ccagtccatt
   216721 ccggtggtca ttcatgaaaa tgtctccgtt tatgatgcga tttgcacgat gtttttagag
   216781 gacgtaggaa cgctttttgt cgttgatgat aatgccatct tagtcggtgt actttcacga
   216841 aaagacttgc tcagagccag catcggcaaa caggagctcc cttcaatacc cgtccatatc
   216901 attatgacga gaatgccgaa cattacgctt tgcaggcgcg acgatttcat tttggacatt
   216961 gccaagatgc ttatcgaaaa acaaattgac gcactgcctg ttgtaaaaga tacagaaaaa
   217021 ggctatgaag ttgtgggaag aattacgaaa acgaacatga caaaaatttt agtcggctta
   217081 tctgaaaatg aaatcatgta gagtgaactt caaatggagg gatatcatga gtaatcggac
   217141 gatttatgtt gtatcagact ctgtcggcga gaccgctgag ctcgtagtca aggcggctat
   217201 cagccagttt aacggttcat ccgagcagac aaacatcagg cggattcctt atgtcgaaga
   217261 ccgcggaaca ataaaagaag tgatctcgct ggcagaagcg gacggaggca tcatctgttt
   217321 tacgcttgtt gtcccggaga ttcgtgattt tttaatcgcc gaagcggaaa aggcgaatgt
   217381 cgtgtattac gatatcatcg gcccgctgat tgagaaaatg gagacggtct acggcttcag
   217441 cgcgaaatac gagccgggca gagtccggca gctggacgaa gattatttta agaaggtaga
   217501 ggccatcgaa tttgccgtaa aatatgacga cggcagagac ccaaggggca tcttaaaagc
   217561 ggatatcgtg ctgatcggcg tgtcgagaac gtccaaaact ccgttatccc aatacttggc
   217621 gcacaaacgg ttaaaagtgg caaacgttcc gatcgttcct gaggtggatc ctcccgaaga
   217681 gctctttacc gttgatccgg ctaaatgcat cgggttaaaa atcagcccgg ataagctgaa
   217741 ccatattcgc aaggagcgcc tgaaatcgct cggcctcaac gacaaagcga tttacgctaa
   217801 tatcaaccgc atcaaagaag agctggagtt ctttgaaaag atcgtcggcc gcatcggctg
   217861 caatgtcgta gacgtatcaa ataaagcggt agaggaaacg gccaacatta ttcacaacat
   217921 gatgacaaaa agggtctaag aataaaactc aggacacccc atcctgggtt tttgctttga
   217981 tggttttggg aaaagtgaaa atgttagcat ctttaaccca tttgtattat aataaaaaat
   218041 tgtgataaaa taattaactt ttaggtttaa gcttagtaca gaacgaataa actattatgg
   218101 gtatcgtgtc aagaatttcc cgaaaaaaac tttcgacaaa ttcttataga tcgattattt
   218161 ttgaaacctg tgtgattttg cctgtattta tagcaggaga ttgatggagg gatggagaat
   218221 tagtcttctt gaaaaagaaa ggacgatttt tgtcgatgca gacgcatgcc cggtgaaaga
   218281 tgaagtgctc aaaacagcgg cggatttcga cgtaaaggtc atattcgtgg cttcattcga
   218341 gcattttcaa gtcacaagga aagaagaaga gaattggaca tatgtcgatc cgcataaaga
   218401 agcagccgat ctgtacattg ccaaccatgt tcgaccaggt gatgtcgtcg tcacacaaga
   218461 tatcgggctg gcatcacttt tgcttggcaa aaaggtctat gtgatgtcgg agagaggcta
   218521 tcttttcgaa gaggactcca tcgatcatgc tcttttccgc cgtcacgtcg cacaaaaatt
   218581 gagaagaagc ggacgttaca cgaaaggccc gaaaaaactg gtcaaggaag accgagagcg
   218641 atttgtcaaa gagctgcaaa aaatcttgtc gaaaattgaa ggatttacgt actaagcagc
   218701 gaattatgta cgacggagtg ttggaacatg ggcaatcgta taccagacga aattgtagaa
   218761 caggtgcaaa aatcagctga tatcgtagaa gttatcggag agtacgtcca gttgagaaaa
   218821 caggggcgta attattttgg gctttgtcct tttcatggtg agaatacgcc atctttttcc
   218881 gtttccggag aaaaacagat ttttcattgt tttggctgcg gagcgggagg gaatgttttt
   218941 tcatttttaa gacaaatgga aggttattca tttacggagg ccgtctctca cctggcggac
   219001 aaatatcaaa tagatctgcc ggagcaggta gcggctgtat cagcatacag cacaggcagt
   219061 tcggatgaac agaaaatggc ggaagctcat gatctgttaa agaaatttta tcatcatttg
   219121 ctggtcaata caaaggaagg ccaggaagcg ctcgattatt tgctcgaaag aggctttgag
   219181 atggagcaga tcgagcagtt tgaaatcgga tgcgcccttg attcatggga tttcatcaca
   219241 aagtttttgg aacggagagg ttttgatctt gcgctgatgg aaagagctgg actcatcatc
   219301 agacgcgaga acggtgacgg ctattttgac cgtttcagaa acaggattat gtttccgatt
   219361 catgatcatc acggcgcaac ggtcgctttt tccggaagga cgttcaccgg ggagcagcca
   219421 aaatatatga acagcccgga aacgccgctt tttcgaaaaa gcaagcttct ctatcatttc
   219481 catcaggccc gccttcacat tcgaaaagaa gagagggccg tcctttttga aggatttgcc
   219541 gacgtcatct cagccgtcag ttccggtgtg aaagaatcga tcgccacgat gggcacatcg
   219601 ctgacagaag agcatgcgaa aatcatcagg cgaaatgtcg gagaggtcat actgtgctat
   219661 gactcggatc atgccggtta tgaagccacg ctgaaagcgg cggagattct tcagaaaaaa
   219721 ggctgcgacg tcaaggtggc catgatacct gacgggctgg atcccgatga ctacatcaaa
   219781 aaattcggaa gcgagaaatt taagaatgat gtaatagggg ccagcgttac gatgatgacg
   219841 tttaaaatga actatttccg caagggcaga aacctgtctg atgaaggaga ccgtttagct
   219901 tatatcaacg atgtactgaa ggaagtcagc cttctcagcg gacctttgga acaggaaata
   219961 tacgtcaaac agctggcaaa tgaattttca atctcatttg aatccttgaa ggatcagctt
   220021 tccgtatttg aaaagcaggc tgtaagccgc agcagggaaa gcagccgtca ggactcaaaa
   220081 gagcggcagg cggccgtttc gcgcgccccg cggagaaaga caggtcttcg gccggctcat
   220141 gagaacgcgg agcggatgct cctggctcac atgattcatg accgggacgt cattcgaaag
   220201 gttttagacc gggtgggctt tgaattcaac cttgatcagc accgcgcgat tgccgcttat
   220261 ttgtacgcca tgtatgaaga aggagcggac atttccatcc aggagctctt taagagagtt
   220321 gaggatcagg aactcggtca gcttctgaca gatatcttaa tgcttcaggt gaacgaagaa
   220381 ttaagtgaag cggaattatc tgattatgta aaaaaagtgt tgaattatcg aaattggtca
   220441 atgataaaag aaaaagaagc tgcaagggcg gaagccgaga ggcaaaaaga cttcatcaaa
   220501 gcggcaactt tggcacagga aattgttaag ctgaaccgtt cgctgaaata aaccgttata
   220561 tataatagga aaagcttttg gcaatgaatc ctaacggagg agcaaaagct gcttgtccta
   220621 atcatatatt gtcaatttat gatttgcttt cccgtgaagc cctagatgag agagaaggct
   220681 ttattcgtga aataggaaca aaaaaagcgg gatgctttta gaattcgtct gtaagttttg
   220741 gaaggaggga tccatgaatg gctgataaac aagcacacga gaccgaaact gaattcacat
   220801 ttgaacaggt gagggatcaa ttaacagaag ccggaaaaaa gcgcggagtg ctcacatatg
   220861 aagaaattgc agagcgcatg tccagcttcg agatcgaatc agaccaaatg gatgagtatt
   220921 atgaattttt aggagaacaa ggcgttgaat taattagcga gaacgaagaa aatgaggatc
   220981 ctaatattca acagctggcc aaggccgaag aagaatttga ccttaacgat ttaagcgtgc
   221041 ctccgggcgt taagataaac gaccctgtcc gcatgtatct gaaagaaatc ggacgggtaa
   221101 accttttgtc tgcaaaagaa gaaatcgaat acgcgaaaaa aatcgaagaa ggcgacgaag
   221161 agtcgaagcg ccggctggct gaagccaact tgagacttgt cgtcagcatc gcaaaacggt
   221221 atgtcggccg cggaatgctt ttccttgacc ttattcagga aggaaacatg ggcctgatga
   221281 aggcggtaga aaagtttgac taccgcaaag gatacaaatt cagcacatac gcgacatggt
   221341 ggatcagaca ggcgattaca agagcgattg ccgaccaggc gagaacgatc aggattcctg
   221401 ttcatatggt tgaaaccatc aacaaactga ttcgtgttca aaggcagctc cttcaggatc
   221461 tcggccgcga gccaacgcct gaagagattg cggaagatat ggatctgacg cctgaaaaag
   221521 tccgtgaaat tctaaagatc gcccaggaac cggtttcact cgagactccg atcggtgaag
   221581 aggacgattc acatctggga gacttcattg aggatcagga agcgacttct ccgtcagatc
   221641 atgcagcata tgaattgctg aaagaacagc ttgaagatgt actggataca ttgacagacc
   221701 gtgaagaaaa tgtgctccgc cttcgcttcg gccttgatga tggtcgtaca agaacattag
   221761 aagaagttgg taaggtattt ggggtaacaa gagaacgaat tcgtcaaata gaagctaaag
   221821 cacttcgtaa attaagacat ccaagcagaa gcaaacgctt gaaagatttt ctcgaataaa
   221881 cttgaacggg tcaggagatc cgttcttttt ttcacgacag aatgaaagcg ctattattgg
   221941 taacccgatt atattttact taatttcttt cgaatttgca aatatccaaa agtgcatttt
   222001 gagtcattat aaccttgaga tcgaaggaaa agccctttat aattattgtt gtaaccgtat
   222061 tcaaaaactg gtctttaatt ggaaaatgaa caattgcttc atcatccgtt attttgtcta
   222121 aaatgtgaac ttcatcagct tttgtttcat aattggttta ctttttgtaa aattaaagta
   222181 gaattagaat tgtttacata aggggcaggg gtaaattaaa aagggggatg taaaatgaac
   222241 cgcaatccat tgataccatt tttattaatc gccattatgg gcataggact ggtttttatc
   222301 ttatccataa aaggccttta tgacgaaaaa gaaattgcag gcgaagggaa taaaacagct
   222361 caagaagaca aagcggatgc ctcgcctgaa gaaatttaca aagcgaactg tgtaacctgc
   222421 cacggcgaga attatgaagg tgtatcagga cctaaactga agggcgtcgg agaccggatg
   222481 gatacaggtg cgattaaaga aaagattgaa aaaggcggta acggaatgcc gggaggactg
   222541 gttccggcgg aaaagcttga tgatatggca aaatgggtgt cagagattaa ataggttaaa
   222601 accgtttcat caccaaaagg attcgcaatg aaagctttga taagagcttt tgtgcgaatc
   222661 ctttttctgt tttcggtaaa tgggtgatct tgcttgacga ggagtcacct cgaaagggtg
   222721 atttgaactg tttcagcatc catgattccg tcctttatga cggtgcggcg tctatcggga
   222781 ataggtcttt attacttttt ctgaagactg cactcatctt tgcaagggaa aaaataagca
   222841 atccacccta tttaagtaag attgcatcta ttttactatt atataaatgg aaagaatgca
   222901 gcagatgcac tgttttcatc cgtctatttg agtatttctt gaggtgaatc atatgagtca
   222961 tgagagcaca ttgaatcata tccacagcac gattaaccaa aagctgactg atgtagaaag
   223021 ccggattgaa cgagtcaaaa cagcaaaaaa ggaaattgag aaagaacacg aaaccgggat
   223081 tgtcgagatc agacaaatct tgcaccctca cctgaacagc cactggacgg gggacttcgc
   223141 caatgatttt gatgacgaac gggatgaagc tcatacatca atgtacaaca tcgtgaacgg
   223201 aaagtacgaa ggctatattt cacagctgga gagaaaaatt ttcgcgctgg aaattgaaaa
   223261 acacagcctt gaattggcgg gagcggcagc taaagaggcg gatcatttgc tttctctcgg
   223321 agaaaaagcg gttgatcagt tgagcgataa actccgctca atcaaaaaca gttggagctg
   223381 gttttaatga cgacaatcaa gctgaaacat gaagcggtca tcaaaaagct ggaggccgta
   223441 aaagaggcgc tcgatgccct agacctgcca aatcctccga aagctgcggg gaaaaataaa
   223501 ttgacatatg tgacaaagtg ccacgaacgc gagcagaaca tacatcagat ggtggccgat
   223561 tacaaaaaag ccgtacacaa aaacataaag gatacgaagg aaaatgtcga tttgctgaaa
   223621 gagcaggata aagcaatcgc cagaaaatag cccttaggtt agagaggaca attcaatgaa
   223681 agtatttgag gcgcattctt taattgaagc agcgaataac cgcaagaaac aatacgaaac
   223741 ctttgaggat caactgcaaa cgctcaaaaa agcgtttctt ggggtcgctg atttaggtga
   223801 agattttcag gggaaaggtg ccgacaacat taaagacttc tacaaaggac aggcagagat
   223861 cgtagacagc tggttaaagc ttgttgaagc gcagattgct ttttttaaag gtatatcggg
   223921 tgatataaag gacaaaaagc tgtccgattc ttatgtggaa atctcttttt tggatcatga
   223981 actgaaaaac gctgatttga aagcgacgga aatcgtctcg gggctcaagt tggaaatgga
   224041 taaaatcatc gcgagcatca gcgatatcgt tgacttggac aattggacgc tcgacgacta
   224101 tattgataaa atgtctaaag cgcaaacaac ccggcaaaac accatcgacg ccgttaatca
   224161 gctggatgaa tcgctcaaga ccgaatacac aaacttacaa gcactcgaca gcgccgtgct
   224221 cggcaaatat tccgggctaa tggaagctac aagccacgga aaaaccgcct cgccgatgta
   224281 ttttagcttg aaatcgttcc actcaagcga gatctataaa aatacgatag acgtcgaaaa
   224341 tcaagccgcc aattatattg aattcaaaaa tgaacaggca gaagcgcgca ggcttcagga
   224401 aaaacaagaa gaagaagcga acaagccttg gtatttaaaa gcgctcgacg cagccggaac
   224461 atttgtcgga gaagtcagcg ggtattatga ttataagaga gccgctgacg gcgtcgaccc
   224521 ggtcacagga gaaaagctga cagacggcca gcgtgtcgcc gccggagcaa tggcggcagc
   224581 aggatttatt ccgatcgtag ggtgggcagg ccgagccttc aaaggcggca aagccattta
   224641 taaaacagga aaaggactca tcgccgctga acacgcgctt gacgcttaca aagcctcaaa
   224701 aacgttgaac gtcttgaaaa tgacggaaat gggcgcctac ggccttgtcg cttcaaatgg
   224761 gttctcagaa gccgtcacgg gcaaggacat gtttggaaac aaagtttctg aagagaggcg
   224821 gaaacaaggc ctgatcgaag cagccttgag tctcgtcggc gcaggtgctg tagcaaaaac
   224881 ggcaaaccac ggcgctcaaa cattggccaa aacacctggc aaaaatattc cgctcgcaaa
   224941 atcgccaaaa gcagcgctgg tacaaaaagg aaacaacatc cttgaaaagg tgaaatcctt
   225001 ccaagttccg acaaacgtcc gcgtctacgt cgaacagccg gcctccgcag caggccaccg
   225061 catcggcacc ccgattgtcc gcatgaatgt tgagaaaacg ccggtgaaag agcttggaat
   225121 tgtgaagatg gtgagtggtg gggggaacgt cagtaaggga gccaatagga ctgggagtaa
   225181 aatagatgtt ggaaaagctg atttagatgt tctacgccaa aaatggaatg ttcctaaaac
   225241 tgacactgtt gcggttggaa agacagatgt ggaaggtttg gaaaatttag tgtttgaggg
   225301 tggatcgcct aaagtcagaa aagaagccgg gcttcctgat ttagactcag taatgccaga
   225361 tagacctata aaatctccag gaaaaatcgc aagtgcaaca agacatgctg aagaaggcgt
   225421 gttaaatgac tttataagca aagtagaagc tttaggaaaa aatcctgctg aaataacagg
   225481 aacattaaaa attcaccaat ctaatcctaa aggggtttgt ccaacctgta ttcaagggct
   225541 aaataatccg aatgtgccag ctggagtatt taagcagttt agtgagatgt ttcctaatct
   225601 gacgatagaa gtaacttctg agactattca aggaatcaag ccgaacggaa gattgaattt
   225661 agttattaaa aatggtgaat atatttaatt gaggagtgta gtagatgttt caagaatggg
   225721 aagaattgaa tgatgattta aaatctgcat attatttagg actttgtgaa gcgatagttc
   225781 ctacattaaa acaatcaaat gatttcaatt atataaaaga agcactagat gcctgctgga
   225841 agtggcttga acacaagaat atagaagcag acgatcttta tacttacctg gaaaatttag
   225901 atgacacagg gattttaact ttaatgcagc ttgaatcaaa tgaagatgct ctagatgctt
   225961 ggatatgtat tgctgatgca atatcttata caatttacaa agcatataaa tatcagaaag
   226021 atgagtattt acctgaaacc atcgaatcta ttgattctta cgagttattt gaggaatttc
   226081 acagtcactt tagtttatta tctaaaaatc caggccaaaa agaaaaagcc tttttgaaat
   226141 ttttgaaaaa agacagtaag gagaaagttt ccaggaagag cgttcaagat tttttactta
   226201 atattgaggc tgccaaataa ggtggtatta atatgatcac gtataatgga ccggttgaag
   226261 aaccaattga aaatccgaat gatgatttta taagaagtat tgtatttgaa aaaggcgagg
   226321 attattggaa gcaaggaagc ggggattcat gtcttgaagt agagggctgt gatgaatggt
   226381 taattttctt ctatgatgaa ccatatggtt tctttataat gagacatcca gactacctag
   226441 ttccaatgaa taaaaatgtt gaaatagaaa cggtggaaca tttagtaggt ggggagccaa
   226501 tgaaggttcc gtcttgcagt tatgtggatc gtgtttagct taccggataa ttaatgagtt
   226561 tattagaact aaatcaatgc cgacttttat agaatgggta gatttgtatg aaatagactt
   226621 tgaccatgga ttttgattaa gaaaacagta attcctattt tcgaaaggct ttattgtacg
   226681 ggttatgacg ggacgtaaaa tatgttttat agaaaccttg attggcaata gctttcaagg
   226741 tttcttaatg tgaatggttg aaaaaagaaa taaaattatt catatttcaa tttgtcatac
   226801 ataaaagaca agaagacgag catgatgatt gctccaagca ggagagcttg tggacactgt
   226861 cctttgtatt ttagtgtcgg cagtttgaac tggacctccg tcagtcatct aatgcaaata
   226921 gttaagtact gacacatagc tccctatttg gaacagaggc ggtggaacaa ctgaagaatt
   226981 atgggaaagg tggttatcta aatggatttt ggtaagaaca ctccattagt cgaagaagta
   227041 ataagcttta ttcgtaataa caagatgttt ttcagtaaga actttaatgt acctaatttg
   227101 caagtaatca atagttttag tgatgcgcaa aattttgctt ggtcacaaga tttaaatgaa
   227161 gttgatacag tgtgggagaa tgttaagtca ttaggaactg aaaatattgt agaaaagata
   227221 tacgatttag acttagctac tcagcaggat gaattatacg agtatttcgg tgactatgaa
   227281 aattactctg aaaattttct tccgtttgat tatgtagata ttcatgagga gattgaagga
   227341 gacctcacaa tgtgtgcttt aaatcggttg gtcaatggaa aaacaaataa tttttatgaa
   227401 aaggtttttg agatatataa agaaggcgga tggccttgcg gttggaaggg aacatatcct
   227461 aaaggggaat ttattgtctt tgtcccatct agtagcaacg aataagaaaa aataaatata
   227521 atcaatttca agtcttgatt agctgtatgc ttttcaagat tttttactta atagttagaa
   227581 tagaaataag aaagctgaat atccaagcta cggattggac actcgacgat gatattaata
   227641 aaatatcaaa tcgcaaaaaa cggcaaaaca ccatcgtgaa tacgcgcttg acccctacaa
   227701 agcctcaaaa acgttgaaag tctatgtaac atcggaagga aattgatgaa agcattaagg
   227761 taaactgtga cttaatctaa agattaaaaa tgaaaaggat attgattagt tggaggttaa
   227821 aatgatgact gatacaaact tcgatcgttt cacagaagac gataaagtaa tattttttct
   227881 tgggctttca gaaaaagttt cgtcggtatt ttcccgaaag gaagaccaaa tgtttgccca
   227941 ggaaattcta gaaaaatgtt gggagtggat aaacgataaa aatgatattg gggatattct
   228001 ttatgattta ttggataatg agaaaaatgg tataactata attcaagaga tgtcagataa
   228061 tgaaatagat gtcgcagctt ggaactgtat gattgatgca gttgcataca ctagtaaaaa
   228121 agcatttgaa cgagaagggg ttaaatatta cccagaacca attactttag ttgatgacac
   228181 attagtggac cattttattg acttttttga aaaatgtata gaagatgcag ataattatat
   228241 tcagaaaata aattctttgc tggacgatta cataaatgga gatattgcga gtgatttgag
   228301 gaaaaagata ttaaaggaat tacaaataca aaattaacta cagctctcct attttattaa
   228361 ccttagtgaa ttagaactta tcaaattaga aaaggatgtt taaagtttag agttacagga
   228421 aatccctgag cagaaataca agatatagca gaaaacaaat caacagttta taatagaaaa
   228481 tcaggagtga acgatttgtc taattccata aaatcattag aacctataaa tataccgtgc
   228541 ggctggttcg ttaaatacca tgatttaacc gtcgctcaag atcaagttga accaaatacg
   228601 aaattaatag aattagaaaa acaaagatat catgctgcgg tcaaaatcat taaaggccat
   228661 gatgattatc ttatacatat ttgtgacaat catggagaaa cgattgacac aatcaatgtt
   228721 gaagatcgcc ggcagttagt ggacgaattg gaacggatca tttggaaaat agaagcggcg
   228781 gcatttggag ggaacatttt tatttttgaa ggccctcctg actatttacg tctaagagtt
   228841 cctcaaggat ggactgtctc ttataataaa ctaattgata tcgatccaga tcatttagag
   228901 gaagacagtg atgactggtt caactttacg tcatcattat tgcagttgga gcataaagaa
   228961 agccgcttga ctttagatgt cggctggtat atagatattg atccttcagg caccttttat
   229021 atgctgttaa taaaaaatct agactgggat aacccgttag aagacatgga aacgagaaga
   229081 ccagaaaaat tagtggacca catcgaagcc acacttcaaa aagcagccga acataaatat
   229141 aaatagccag ccgatgattt gttagatttt ggtcaaaaaa agttgtattc catataccca
   229201 gagccagcat cttatgaaga atatgtaccg aatcattgga tcggaattta tgaggacttt
   229261 acaaatctag ttcctacaaa tcaaaagtat tggatcaatc ataaagggaa aagtttattt
   229321 tcaaaaagat aggagagtgt cttatgaata gtaatgatac ggtaaccatg ttaaatgagg
   229381 aatttgtgaa tgatcagaca ggtgaaaagg tcgaaggcat tacgattatc atagatggac
   229441 aatttaaaca agttttagat atcattaaag ccaaaagcga cagttatgag aattacactg
   229501 aaatcatacg ggacgctgtt tttgagggtg taaacagtat gacgatgaag ctgagaaata
   229561 aagaataata atgaatgatt agaaaatact tcgatttaca aaaagacaaa cagagctccc
   229621 aattttttgc ttgttgaggg gttctttttt atatgctgct cattctataa gacatcttgc
   229681 tgtcccggct tatcccggta tgaatcaata actttgaatg aactgaacaa tttagatatg
   229741 atctggctaa aggcgcttaa aaaaatggga tgatagaaag ttggttttta aagatgaaca
   229801 tcaacaacat acacgatttt aatttaaacc aagaaaatga cttcttaacg atacaaacaa
   229861 aactaaaaaa acatatcaat ctagtaaact ccatcagtaa agacgctctg caaacctgtg
   229921 cgggggttga tttagcttat tgggaggaag atggtgaagc gtttggtgtc tgcagtatca
   229981 tcgtgctgga ttttcatacg aagcgtgtca ttgaaaaagt acatagtgca ggaaaaatcg
   230041 ctgtgcctta tatcgcgggg tttcttgctt ttagggagct gccgcttatt attaaggcgg
   230101 ctaagaagct gacgattgaa ccggatgttt ttttatttga cgggaatggc tatctccatt
   230161 ttaaccatat ggggattgcg acacatgcgg cgttttttct cgaaaagcca acgatcggca
   230221 ttgcgaaaac ttacttgaaa ataaaacaaa ctgattttgt gatgcctgat aataatttcg
   230281 gtgcttatac tgatattgta attgatggcg aagtctacgg acgtgcggtg cggacaaggc
   230341 aagatgtcaa accgatattt ctatcatgcg gacatttgat tgatttagac agcagttatg
   230401 acatcgcaat gagcttggtc aatcgagaaa gcaggctgcc gattccggtt cggctcgcgg
   230461 atcttgagac tcatgcttta cgtgcgtact acagagaaaa tcaaaaattg atcgagtaaa
   230521 atgttgattt gctgttccag cttggaaact aaagcgattt tttatatgat agtaaaggaa
   230581 aaatgaatct agaaaagttg tgataattgt gaatgaattg aagttatcga aaaggctgca
   230641 gactgtggcg aaatacataa caaaaggggc ggttgtggct gatatcgggt ctgatcatgc
   230701 gtatttgcct tgcttttgtg tgctgaatcg actggcaagt gccgcgatcg ccggagaaat
   230761 cacagatggt ccttttcttt ctgcgaagca gcaggttgag aaattgcaat taagtccgct
   230821 catatccgta aggaaaggcg acgggcttga agtgattgaa aagggcgaag ctgatgtgat
   230881 cacgattgcc ggaatgggag gctcgctcat tgcttacatt ctaaaagcgg gcaaggataa
   230941 gctctcaggt aaggaacgtt tggttttaca gccgaatatc cacgctcacc atattagaga
   231001 atggctctat caggaaggct atgcactgat caatgaagaa atccttgaag aagacggcaa
   231061 gtactatgag gttctcgtcg cggaagcggg cgatcgggat gcggcttacg atgggatttc
   231121 ctttgcggca ggcatgcttg tcggcccatt tttggccaaa caaaaaaatg ctgtttttat
   231181 caaaaaatgg tcgcaagaac tgaaacatac ggaaaacatc tatcaacaaa ttgaagcggc
   231241 tcttccgagt gcagaaaatc aacaaaaatt gcttgaactg tcaaaacgga tagaggtctt
   231301 aaaggaggta cttagaagat gacaaaaacg ataaacgggc atgaaatcat ccaattgttt
   231361 gaacaatttt caccaaagtc atacgccgtt gaaggcgata aaatcggcct gcaaatcggc
   231421 acgctgaaca aaacggtgtc caatgtcatg gtcacgctag atgttctcga agaaacggtt
   231481 gatgaagcga ttgcaaagaa cgttgactta atcattgcgc accatccgcc tgttttcagg
   231541 ccgctgaaac atgtcatcac agaccagccc ggcggaaggc tgatcgaaaa gtgcatcaag
   231601 catgatatcg ccgtttatgc ggctcataca aatctcgatg ttgctgacgg cggtgtcaac
   231661 gacatgcttg cggaagcgct ggaattaaag aacacaaaag tgctcgttcc aacctacgaa
   231721 gagccgctga aaaaactcgt cgtctatgtc ccgaaagatt atgaagaaca ggtgcgcgca
   231781 gcgcttggag acgccggagc cggtcatatc ggcgcctaca gccactgtgc gttttcttca
   231841 gaaggagtcg gcagcttcaa gccgctgtct gaagccgatc cttttatcgg caagcggggc
   231901 gagcttgaac gggtcgaaga ggtaagaatc gagaccgttt atccgtcagg tattgaaaaa
   231961 tccgtgatca aagcgatgaa tgaggctcat ccgtatgaag aagtggcctt tgatatttat
   232021 cccgtcgagc agagtccgct tcgaaaaggg ctgggtcgta tcggtgaatt gaatgaagag
   232081 atgacactcg aagcatttgc ccgttatgtg aaagaaaagc tggaggcaaa cggagcgcgg
   232141 atggtgggca agtctgatgc gaaagtgaag aaggtcgctg tattaggcgg cgacggcaat
   232201 aaatacatcc atcatgcaaa acgtatgggc gccgatgtat atgtaacagg agatctttat
   232261 ttccatacgg cgcacgatgc catgatgatc gggctgaatg tggtcgaccc tggacattat
   232321 gccgaacaaa tcatgaaaaa cggagttgcg aaaaagctga cggcgatgtg ccgaaagaaa
   232381 aaatacaatg tcgccgtctt tccatcagat acaaatacga acccgtttac atttttataa
   232441 aaacaaaacc tgaagcgatg gatgcttcag gtttttgctt ttactttagg caagattttt
   232501 tgaagaggta cttcgtgact gatcttccat gtggaaggat cttcacgatc gaattgttct
   232561 aaaaagcgga tgacttcttt tgtaatcgga gtcggggtcg atgcgccggc cgttacagcg
   232621 acggtttcca cgccgtcgag ccattccagc tttaattcgc ttaaatcgcc gatccggtat
   232681 gctttcgtgc ctgcgatttc ctcggagacc tgggcgaggc gattcgagtt attgcttttc
   232741 ggatcgccga caacgattgt caagtcggct tttttcgcct gttcggacac cgcttcctga
   232801 cgcacctggg tggccagaca aatctcctgg tggaattcaa catccggata tttttctttt
   232861 actttttcca taatatcatg gacatcccat tgggacatcg tcgtttggtt cgtgacaatc
   232921 agtttctccg cttcaatgtc cagcctttcc acgtcttctt cggtttcgac aagatgaacg
   232981 atatccgggg cgacaccgac cgctccttca ggctccgggt gtcctttttt tccaatgtag
   233041 atgacgtgat agccttccgc tttcattttt cggattaaat cgtgtgtttt tgtcacatca
   233101 gggcaggtgg cgtcaatcgc gacaagacct ttatcctcag ctattttgcg gacttcgggc
   233161 gaaacgccgt gagcggtgaa gatcaccgtt cctttgtcga cctgattcaa aatctcaagc
   233221 cggttcggac cgtcaagcgt ataaatgccc tctttttcaa atgcgtcggt gacatgttta
   233281 ttgtgaacga tcattcctaa aatatatata ggtctcggca gacttttatc gagagccgcg
   233341 ttttttgcga tgaccatggc gtcgacgaca ccgtagcaat agccgcgcgg cgatatttta
   233401 attacgttca ttcttagtcc tcctataaag aagtaagagc cgggcatgat aaaaagccgt
   233461 aaaaaacggc ttatttttgc agtctctata gacctcatta tatctgatcc cgcaggagat
   233521 atcaaagaat gttatacata cagtttaggt tttgatcctc cggtttttct ttttgcagac
   233581 ggaggggctg aacggctccg tttttttctg atttcttcgg ctttggattt ttcgggtgtt
   233641 ttggaagaca cttttatttc ttctttcttt tcgccgctcg tttcggtctt gttgtccggt
   233701 tcgtcttttt gttgttcgct gtcctccgct tcagtatcat cggaattcag ctgtctgaac
   233761 attttcacca tgccggggag attgcggacg agaggtccgt attgctgaat catcggcgtt
   233821 acttgctggg ctacaccgag cgctttttga acattgccga gcatgtttga aatggtagcc
   233881 ggattggcaa gaccctgaat gcctccaagg ccgcttccgg ttccgccgag gcctgctcct
   233941 gttcccccgg acgcggcaga tccaggaagg attttcgaga gcaaaccctg aatcccgccg
   234001 cctcctcgcg cccctgcttg ctcctgggcg gcgcccatcg gctgaaacat ttgctgcagg
   234061 ccgcgctgct gcgcttgagg gggctgcatt ctcatccccg gatgtctcgg catcaaggct
   234121 ctgccgggcc tttgcggcat ctgcggtcct ggctgatttc tcatcggctg ttgctgaaac
   234181 atacttgtac ctcctttcaa aatccttctc ttgatagggt atgcaccaac ggtggcaaag
   234241 tgcctttgcc gccggcccga atagggcggg ggtgatggtt tttttccgca ggatcagtta
   234301 taatttaatg atggacatga tatcagcctt tttttaagca gtgcggcata aaaaaggata
   234361 cataagcgca caattcagcc atataggata aagcttggag cgccggaata aaggctttcc
   234421 aagaaggagt tgggaaaatg aaacaaacga aatatgaaat gtacgattta aagccgttta
   234481 ttatagaggc tgttcacgac ttgggatttt atgagccgac tgatattcag aagcggttaa
   234541 ttcctgcggc gctgaaaggg gagagcgcga tcggacagtc gcagacaggt acgggaaaaa
   234601 cgcatgccta tctgctcccg ctcttaagca ggatcgattt tgaaaaagag ttcgttcaag
   234661 tcgtgattac ggctccgaca agggagctcg ccaaccagat tcatcaggaa gtcctgaaaa
   234721 tcaccaagtt tttagggcct gatgaagcgg ttcgttcgaa atgtttcatc ggcggtaccg
   234781 ataaacaaaa atcgattgac aaattaagaa cacagcccca tctggtggtt ggtacgccgg
   234841 ggcggattgc agatctgatc agggagcagg cgctcgatgt tcataaagcc ggttcgctcg
   234901 ttatcgacga ggcggactta atgcttgata tgggattttt ggaagatgtc gattttatcg
   234961 ggtcgcatat gcctgaaggc ttgcagatgc tcgtattttc cgcaacgatt ccagaaaaat
   235021 taaagccttt cctgaaaaag tatatggcca atccgaggta tgcgcatgtt gagccgaagc
   235081 acatcacggc cgaaaaaatc gaacacgtgc tgataccttc cagacacagg gataaaaatg
   235141 agctgctgct cgaggttatg acccatttaa atccgtattt ggcgattgtt tttgccaata
   235201 caaaaacaac ggctgacgaa atcgccgcat acctgaccga caaagggatg aaagtcggac
   235261 ttcttcacgg agggcttacg ccgcgggaac gaaaaaaagt gatgaagcaa atcggcgatc
   235321 tggaattcac ctatatcata gccactgatt tggctgcaag gggaatcgat attaaaggca
   235381 tcagccatgt cattaactat gaactgccag acgatcttga tttttacgtt caccgcgtcg
   235441 gccgtacagc gcgcgccgga acctccggaa cagcgatgac gttttatgat acctctgacg
   235501 aagatgcact tgtgaagctt gaacagatgg gaatcgtgtt tgaaaacatg aggcttgaaa
   235561 aaggcgagtg gaaaaagatc gatgaccgca agcgccgtca gaacagaaaa agaacgcctg
   235621 atgaaacgga tgaggccgcc aagcggcttg tgaaaaaacc gagaaaagtc aagccaggat
   235681 ataagaagaa aatgcagacg gaaatcaata aaataaaaag acagcaaaaa agaaagcaat
   235741 ttagaaaagg aaagtagggg aaacagtttt gttgaaaatc ggttcacacg tctcaatgag
   235801 cggaaaacat atgctgcttg cggccagtca ggaggcaagc tcctacggcg ccaatacatt
   235861 tatgatctat acgggagcgc cgcaaaacac gcgcaggaaa aaaatcgagg atttaaatat
   235921 tgaagcagga agagcccata tggaggagaa cggcatctct gatatcgtcg ttcatgcccc
   235981 gtatattatc aatatcggca atacaacaaa tccggccaca tttgagctcg gtgtcgagtt
   236041 cctgcgttct gaaattgaaa ggacgtcggc gatcggcgcc agacaaatcg ttcttcaccc
   236101 gggagctcat gtaggtgcag gcgcagaagc gggcattcaa aaaatcatcg aaggattgaa
   236161 cgaggtcatc gacccgaatc agaatgtgca gatcgctttg gaaacgatgg ccggcaaagg
   236221 ttcagaatgc ggaaggacgt ttgaggagtt ggcacagatc atcgacggcg ttacacacaa
   236281 tgaacattta tccgtctgct ttgatacatg ccatacccat gacgcgggtt acgatgtcgt
   236341 atccgacttt gacggtgtct taaacgaatt cgataagatc gtcggaatcg accgtttaaa
   236401 agtgcttcat attaatgata gcaagaatgt cagaggcgcg agaaaggacc ggcacgaaaa
   236461 catcggattc ggagaaatcg gttttgatgc gcttcaatac atcgtccacc acgatcagct
   236521 gaaagatatt ccgaaaatcc ttgaaacgcc ttatgtagga gaagataaaa agaacaaaaa
   236581 gccgccatac cggtttgaaa ttgaaatgct taaaaataaa cagtttgatg aagggctgct
   236641 ggaaaaaatc aagcagcaat aaaaaagggg ggcgtatcag ctcccctttt tttatgatac
   236701 gtattgagaa aatagctggt tcaagagctg cactgcttct tttgaagtga ccgcttccac
   236761 ctgcttgagc agtttattgc gttcttcctc attaaaaata ttgatgtttt ttcctttcac
   236821 aagcttttcc acttcaagcg cctgttttct tgttacatga attccgtatt gtttagcgta
   236881 cttcagcacc tcgtcagccg tgacctgatt taaacgctgc agcacgattt tttgaaataa
   236941 aatcacgtcc attcctcccc tctgaactaa tgtatggcgt aaaattaaaa atgtgtcatt
   237001 tttttatttc agtctgttaa atgatatgat gataagggac agtttggcca gtttggaaaa
   237061 aggagagaca gaatggcaaa taccataaaa cagcataaaa aagaatcagc ggtcaaagtg
   237121 gcgtttcgga tcgtcatgat tctcgtcggg gctgcctgtg cagccgccag catcgaatta
   237181 tttttagtgc cgaacaacat cattgacggg ggcattatcg gcatttcact aatattggac
   237241 tacattttta tagatactcc gtatatcaac ttcgcactgc tcgttgtcgt tcttaacatt
   237301 ccgtttatgt tttcaggcta caagcacatc ggaaaaacgt tcttaatttc aaccctgatc
   237361 ggaatcatca gcttatcaat tattgaaacc ttgttgcatc atgtagaagg ggttacgact
   237421 cagcccgttc tggcagccgt attcggcggt cttctgctcg gattcggcgt agggcttgtt
   237481 attcgtaacg gcggttctat ggatggaact gagatactcg gcattttgct tacgaaaaag
   237541 ctgccatttt cagtcggcga atttgtcatg ttcgtcaatg tctttatttt tacgtgggca
   237601 agctttgtat tcggccttga gcaggctatg ttttcggtta tgacgtacta tattgcgatg
   237661 aagacgatcg acgccgttat tcaagggctt gatgagacga aagcggtcat catcgtttca
   237721 gatcaatacg aggagatttc cgatgcgctg ctgcatcgcc tcggcagggg aacgacaaag
   237781 ctcaaaggga aaggcggcta ttccgatgag gatacagagg tgatttatgc cgttgtgacc
   237841 aggcttgaag tgacaaagct gaaatcgatt gttttcaata ttgatcacaa tgcttttata
   237901 acgattatgg acacgcacga aacgcgtgga ggaaagttca aaaatgccat ccattaggct
   237961 ttcatttact tttttttagt ttatatgtat aatttaaaga tgaactggtc aatcgtgaaa
   238021 atggcttgct gcttttcggc tgccattttc tttttgtgcg ataaatcgta atgattctgg
   238081 agaagttgaa ggtgaacgta ttgaaacaac ctattattga aatgaagcat gtatcatatt
   238141 cctatgatca tcgaaatgtg atagaagata tcaatttaaa cattgaagaa gggacttttc
   238201 tcggcttggt cggtccaaac ggatcgggaa agacgacatt gctgaaatgc attctggggc
   238261 tgattaagcc gcagacaggc gaacttaatt tgttcggcgt ccctctcaga aaatttaagg
   238321 actggagcaa aatcggcttt gtatcccaaa aagcaaacag ctttaacacc ggttttcccg
   238381 cttccgtata tgaagtggtg gcaagcggtt taacagcgaa gctcggctta ttcagacgca
   238441 tgtccaaagc cgataagcaa aaggtggatg aagcgatcga agccgtcggc atcacgtccc
   238501 tgaaagacag gaacatcggc gagctttcgg ggggacagca gcaaagaact ttcatcgcga
   238561 gagcgcttgt gagcgaaccg aagctgctca ttcttgacga gccgacggtt ggagtcgatc
   238621 aaaaaacagt tgaagggttt tacaagctgc tggagaagtt gaatcgtgaa aaaggcatta
   238681 cactcattct tgtcacccat gatgtcggca cggtttccga taaagtcaca cacgttgcct
   238741 gcatgaataa acatcttcat tttcacggca atacagaaga gtttgagtcc atgacagatc
   238801 aagacttgtc tcaattttac gggcatgatg ttcaagccat cagccacaat caccatcatc
   238861 atggaggaca cgaataatgc tgacaccttt ttttcattat gagtttttgc aaaacgcttt
   238921 tatttcagga atattaatcg gcctcatcgc gcccttgctc ggtgtattca tcgttgtcag
   238981 gcgcctgtcg ctgatcgcag atgcgctcag ccacgtctct ttagccggca tagcagcgag
   239041 cctgtatgca ggcaaacagt ttgcagtgct cgccggcgtc agcccgatct atttcggaat
   239101 ggcgttttcc gttgccggat ctttgattat cgagaggctg agaacggttt ataaacatta
   239161 tcaggagctg gcgatcccga ttatcatgtc ggggggaatc gggatttccg ttatttttat
   239221 ttcgcttgcg gacggattta atacggatct gttcagctat ctattcggca gcgtcagcgc
   239281 tgtttcgcgg gaagacatgc tggtgatcgt cggaatttcc gcggccgttt tgattgtggt
   239341 gttttccctt tttaaagagc tgtttcttct gtcgtttgat gaagagcatg ctaaagcttc
   239401 ggggatttcc gcaaagtgga ttcattttat atttattttg atcgttgcgc ttgttattgc
   239461 cgcctcaatg agaatcgtcg gtacgcttct cgtttcagcg ctgatgacgc tccctgtcgc
   239521 tgcgagcatg cgcattgcca aggggtttaa gcaggcgatc ttcttatcga ttctattcgg
   239581 tgaactttcc gtcatcgtcg gcctggtgct tgcttatcat ctcgatcttg cgccgggggg
   239641 aacgatcgtg atgctgtcga tctttatcct gatactgtgc atcagttata ataaaatcaa
   239701 aaggaggatt cgccgtgaac gtacaggaag cgcttgattt actgaaggaa aaaggatata
   239761 aatatacaag caaacgggag gatatgcttc agctgtttag tgattctgat aaatatttaa
   239821 cggcgaaaaa cgtcctttcc gctttaaacg atgattatcc ggggttaagc tttgatacga
   239881 tctacaggaa tttgtcgctg tttgaagaac tcggcatttt ggaaacgact gagctttccg
   239941 gtgaaaagct gtttcgcttt aaatgttctt ctgctcatca ccaccatcat tttatttgca
   240001 tgatgtgcgg caaaacgaag gaaatcgagc tatgcccgat ggaaaagctg acagacgatc
   240061 ttgacggcta ccagatcagc ggccacaagt ttgaaattta cggaacgtgc ccgcgatgcg
   240121 aagaaaaaag cgcagaagcg cagtaaagaa aagcggcata tggcgttaaa aagccatatg
   240181 cctttttaac gcaaaaagca tgtaagagac tttatcttac atgctttttg cgcctttaat
   240241 cattttctcg ttctttttca gccattgggc ggcttcaagc cagctgtcga ctctgacgat
   240301 gtttgaatcg atcggaagct gattatacgg cgtattaaac aacagaaccg gaatgcctgc
   240361 ttcttttgca atcatggttg cattcccgtg gtggtcctca aagaaaacat cgatcttatg
   240421 cctgaagacg gcttccagtt tatcgtgacc gccgacaagt tctatatggt cataatgaat
   240481 gtcgcgtttc tcgaaccaat caaaggtgat atcctccaga tggtgtcttc ttgccgtaat
   240541 gtatatcagc ttatgctgct ttttcagctc atccagcgtc tgtttggcat attgagccag
   240601 caatgcttcc tgatagatgc ggggctcgtt ttcgttcatc catttccaaa aatcttcctg
   240661 ggatatattc agcagctttg ttaagtcata ttccttaata tcttccaatg taatggagag
   240721 gctgaacgac tcgttcaaat agggaacaaa agtatcctgg gcagtgatcg ttccatcaat
   240781 atcgattcct aaatgtaaca tgtccacact ccttatcatc cattcctcca gtgtatcata
   240841 atcttttaac atttacagta aagtttagca aacatgaatc gggctaaaat gcttaaacta
   240901 taaatgctcc tttatggatt aaagaggggg gatatcgaat ggaaagagat caaaatgttc
   240961 gcggtcgtaa ccgggccggt tatgatgctg acctagtcga tgcgacttta gataatgatg
   241021 actttttaga agaaacagca gcagaagttg ccccgactta tcgtacggat aacagggaca
   241081 acggtgacgc gcgtaacgat gccgatgctg ccggcggacg cgtaaccggg tatatcgcgc
   241141 ttgcgctttc gattatttcc ttgtttatgc ttccagtgct gttaggaatt gcagggatca
   241201 ttgtcggtta tatagccaga agacaaggag cagctggctt aggagcatgg gcaatgggta
   241261 tcggtgcagt ttccttggtg cttggcatat tcatcacccc gtttttctaa cggaaaaagc
   241321 ttgacggata tccgtcaagc tttttgatta tgtgtttaat ttttcttttt cggccgcttg
   241381 tttggcataa tgctcttcgg cgagcttgtc gatttctttt ttcaattcct cgaccatcgt
   241441 ttcctcaggc actttccgga cgatttcgcc tttgcggaac aggaggcctt cgccgcgtgc
   241501 gccggcaatc ccgatatcgg cttcgcgcgc ttctccggga ccgttgacgg cacagccgag
   241561 aacggcaact ttgatcggcg ccttgatttt agcgatataa tcttcgactt cattggcgat
   241621 gctgatcaaa tcgatttcga tccggccgca agtcgggcag gaaatcaatg tcgctgcatt
   241681 ggaagcgagc ccgaaagatt tcaggagctc cctggcgact tttacttctt cgaccgggtc
   241741 cgcgcttaaa gaaatccgca atgtattgcc gattcctttt gaaaggatcg cgccgagacc
   241801 ggcggcgctt ttcaccgtac cggcaaacag cgtacccgat tcggtgatgc ctaaatgaag
   241861 cggataatcg aatgcttttg ccgctttttc gtacgcttca atcgccagat tgacatcaga
   241921 cgccttcatg ctgacgatga tatcgtggaa atcgagatct tcaagaattt taatgtggtg
   241981 cagtgcactt tcgaccatgc cgtctgctgt cggatagccg tatttctcaa ggattcgttt
   242041 ttccagagag cctgcattga caccgatccg gattggaatg cccttttcct tcgctgcatt
   242101 gaccaccgct tcaacctttt cgcggcggcc gatgtttccc ggattgatgc ggattttatc
   242161 ggctccgcct tcgatcgctt ttaaagccaa tttatagttg aaatgaatat ccacgacaag
   242221 agggatggat atccgctttt tgatctcagg aatcgcgtct gcagcccgtt catcaggaca
   242281 ggcgacacgg acgatttgac atcccgcttc cgcgagtctg ttgatttcgg cgacggttgc
   242341 ttcaacgtca tgtgtttttg ttgttgtcat gctttgaatg acgacttcgt tattgccgcc
   242401 tattgttaaa ggtcccactt taacgggacg cgtttttgta cgatgtgtga tttcactcac
   242461 ttgaattcgc tccttaagta taattcggag gcggttgctc cttttcttat accaaatcgt
   242521 ttacaagtct tattgtaaca gcccgttcat gaaactgaca agaaattaac gcttattcag
   242581 gataaacggg aaacttgtag gtgatgcctg cttgaatgcg gctcgccttc acattcggat
   242641 tcagcgcttc aaaatcttcg gctattttgt cggccggaac ggcgctgttc ccgatgattg
   242701 aaaatacggt ctgtccgggt ttgacggtaa cggtcttata ttgcaggctt gcagccggag
   242761 cttctgctgc gatggttgaa gccggcaagg cgttttgagg gatggtgcct gatttcaagt
   242821 cataataaac aatgaacagg gcgagcaaaa tcgaaaacag cacaatcaca cgtttcatct
   242881 gatttgtccc catttcgtgc attttttatt atgttacgct tgtccctctt tcaacatgac
   242941 aataaatttg ctcctgcccg ttttactttg ctgctttaga agacggcgtc tctttaatgg
   243001 cgagaaacag gatgataaag ttcacaaacc agttcaggag gaactgactt ggaaccaccg
   243061 cctccagcgc gtccataatt gcaaaaaaca cggtcgcgag cgtgatcgaa taagcagaca
   243121 tcacccaaag gtgcttatag gagagcattt tcttctgtcc attgcgtata atcagcccga
   243181 tgacggcaag aaccgagaca tcaatgaatt ttccggctgc cgtcgccaaa aacagcagaa
   243241 cgcataagac gggaacaatc accgatttat tttgatcaac taaagaaagg atatcgtcct
   243301 tggacatgtc ttcgggaagc atggtgtacg gcatttcctg aacttggccg tcaatggcga
   243361 tgacgaactt atctttcaga atgccgacgg aattccgttt gtcttcgatc tgttttgttt
   243421 tataagagcc gctcggatca aaaacgatga caaatccgaa tgactgtgat tcaatcgctt
   243481 tctttgcatc tgtttgcagt gagccgtctt ttatggagaa agcggggaat tcttttacag
   243541 ctgactgaaa gctgttcatt gtattcacca ctccgctgct gatatggtaa aggttcggga
   243601 gagcggcgat gatgctgagc aaaaatacgt ataaaatcgt tttccctatg ccttggaaac
   243661 gcattttgcc aatcgcgtga ggggaatatg tacttttaaa aaatcgctga aataaattca
   243721 ttcgtttttc acttcctatt tctataatgt atctgcatta ttgtatcgtc acaaaaggac
   243781 gaatacaaga aaacttatcg atcaacaggg gttctggaag tttccttttg gaaaaatggg
   243841 tataatatga agcatcacaa tcgattggag gagattcgga tggatgtttt atattggatc
   243901 atcattgcgg cgatgttcgt cattgcgttc atcggccttg tttatcccat cattccgagc
   243961 gtcgttttca tcgtagccgg ctttgtacta tacggttttt tatttacatt cgggcattac
   244021 tcctacctgt tttggatcat tgaaggcatt tttacagccg tattgtttgc tgctgactat
   244081 attgcaaatc tcctcggtat taagcgcttc ggcggcagca gggcggcgat atggggcagc
   244141 acaatcggcc ttttgatcgg accttttgtg atacctgtgg cgggcattat tttggggccg
   244201 tttgtcgggg ccttggcggg tgagatgatt gtccatcaga aggatatgaa aacagcggcc
   244261 agaatcggga tcggttcatt gatcggattt atttcaggcg tttttgcgaa aagtgtgatt
   244321 cagctgataa tgatcggcta ctttttatat accgtgctct aaaattttcc cgtccatgtt
   244381 taaaaagaag gggaaaagga taaagtttag tgagcgcttg aaatgcaact gtgatcattt
   244441 tgtgagcatt tccattgaaa caagcctttt cttttgatac attgaaagag gaaaggcttg
   244501 ctaaaggcgg catttcaata catacaaatt aaggaggaat tgatatggct tacaaacttc
   244561 cagaattacc ttatgcttac gatgcgttag aacctcacat cgacaaagag acgatgaata
   244621 ttcaccatac gaagcaccat aacacatatg ttacaaaatt gaacgaagcg gtggcaggca
   244681 aacaggatct tgaaagcaaa tctgttgaag agcttgttgc aaaccttgat gctgtaccgg
   244741 aaaacatccg cacagctgtc cgcaacaatg gcggtggaca tgccaaccac tcattgttct
   244801 ggaaacttct ttctccaaac ggaggaggcg ctccgactgg tgaattggca gaagcgatca
   244861 acagcaaatt cggcagcttc gatcaattca aagaagactt tgccgctgca gcagctggcc
   244921 gtttcggctc cggctgggca tggcttgttg tcaataacgg agagcttgaa atcacaagca
   244981 cgccaaacca agattctcct ctttcagaag gcaagacccc tgtcttaggt cttgacgtat
   245041 gggagcacgc atactacctg aattaccaaa accgccgtcc agattacatt aaagcattct
   245101 ggaacgtcgt gaactgggat gaagttgccc gcctttacag cgaagcaaaa taatccagtt
   245161 tgagaaaaga ggcccgcgaa aagcgggcct ttcagattgt tgataaaatt ccaaaacgac
   245221 tttttgtttt gggattttat catccctttt cagcgtgatt gaaaaccctt gcagtctagg
   245281 aaggccgagc atcggagcgg agcgaatgtt ggattcgtga gtaccgacgc gcaggcctga
   245341 caacgaatgc gagggtttgt cgacacgctg agaggcccgc gaaaagcggg cctttttatg
   245401 ttgttcgcga agcggagcgg ctgttgaagg accggcaaaa agccggtctg tttgtttttc
   245461 gtttcttttg ctcagaagta cataactgac ttttgatgag acagactaat gatgatcagt
   245521 aaaggggagt cagttatgag cagaatcaaa aacataatag gcgatgttga agtaaacagg
   245581 gacctcctgc tgctgcttgc agtcggcggc ctttattctc ttagcattgc cctttccaat
   245641 acgtttgtga atgtatatct gtggaagcag tccggacagt ttgtcgattt ggccatttac
   245701 aatttgtcga tcgtcgtgat gcagcctatc atctttatgt ttgcaggccg ccttgctaaa
   245761 aaaatcgaca gggtgtttat actcaggttt ggcgtttcgt ttttggctgt attttattta
   245821 accgtgctgt tggcggggga gaatgcggga tcacggcttg tgctgctcgg cagtgtgctc
   245881 ggaattggct acggatttta ttggcttgcg tttaatgtcc tgacatttga aatcactgag
   245941 ccggacacga gagatttttt taacgggttt ctcggcattt taaattccgg cgcgggaatg
   246001 atcggtccga ttgtcgccgg ctatgttatt tcacggcttg ctgacaacac ggggtacacg
   246061 gtgattttca gcctgtcctt ggctttattt tcagtggctg tcatcacgag ctttttttta
   246121 aagaggcgtg aatcgcgcgg ccgctacatt ttgaagaaaa tctgggcgga acgaaattca
   246181 gacccgaatt ggcgcagcat tacaaatgct catttttttc aggggctgag agaagggatt
   246241 ttcgtttttt taatcaatgt ctttgtcttt attacgacaa agagcgagtt ggcattgggg
   246301 aagttcggct tgattaattc agctgtttct ttttttgcat actatttcgc aacgcggctt
   246361 attaaaaaag gagcgcgcaa aaaggcgatt ttaatgggcg gtctcatcct gttcggcgct
   246421 ctatttctga ttttgtttca tatgacgtat gtgacgctgc tgctgtatgc tgtagcgatt
   246481 gcgatcggct atccgatttt gctcgtaccg tattcatcgc tcacatatga tgtgatcggt
   246541 aaagcaaggt atgcccggaa agcgcggatc gaatacattg tcgtcagaga ggttttttta
   246601 aacatcggac ggattgtctc gatcttggtc tttttgctgc tcgtgtcgct gctgaaagag
   246661 gacctgggca ttccggtttc cctcgttttg ctgggggcag gccacacgct gatctactat
   246721 ttcgtcaaag atatccgtct gacagagccc gcccgcgaaa cggtcggaaa agatgcgcat
   246781 aaacaaacag ctgaacccaa ttatttagaa ggaaaaaggt aagccgtaag ggaaaatagt
   246841 agaaaaatgc cgaaaaaaac tttacaatag atttggcacc ttttcataag gtgtcttttc
   246901 tttatttcaa aaaggtgatg ctaatgatga acaaaaaaat gaaaactgaa aaacgtaaat
   246961 cgctccccat tagattgaac atattgttcc tgctcgcttt tattattttc accatcgtcg
   247021 tcgtgcgcct cggcatggtg cagatcgtct ttggcgaaga ctatacgaac gaagtgcaga
   247081 agcaggaaga agtcgatgtc tcgacaagcg ttccgcgggg gaaaatatat gatcggaact
   247141 taaacacgat cgtgaaaaat aaaccgatga atgccattac atacacaagg acatcatcga
   247201 cctctcaaga ggacaggctc aaaatagcaa aaaaacttgc agaaatgatc gaaatcgata
   247261 cagataaaat aacggagcgc gataaaaagg actactggat tttaacgagg ccgaaaaaag
   247321 ccgagaagct catcaccgat caggatcgga aaaaagttaa ggacggcaag ctgaaagaag
   247381 acgatttata ccagctgcag cttgacagga tcacggaaga taaactgaaa gaactgacag
   247441 atcaagattt gaaagtcttg gcaatcaagc gtcagatgga ttctggatac gcgttgactc
   247501 cgcagtatat taaaaacaag gacgtaaccg caaaagaaat ggcggttgtc agcgaacacc
   247561 tggacgagct ccctggagtc gatgtgacgt cagattggaa gcgggattat ccttataacg
   247621 gtctgctcag aacgatgatc ggcagcatat ctgattcaaa tgaagggctt ccgaaaagtc
   247681 tgcttgatca ttatttgtcg ctcggctaca accggaatga ccgggtcgga aaaagctacc
   247741 tcgaagccga atatgaaaat gtgcttcagg gacagaaaga gaaagtaaaa aatattaccg
   247801 acaaatcagg ggacatcgtc gataaggaag tcatttccga ggggaaaagc ggaaaagatt
   247861 tagtcttgac gatcgatgtt gatatgcaaa aagcgattga aaaaattatt gaggatgaac
   247921 tgaagtccgc caaagcccag catagcgctc cgcttctcga ccgcgcattc gtcgtcatga
   247981 tggacccgcg aaacggggaa gtgttatcga ttgccggcaa gcagcttaaa aacgaaagcg
   248041 gcaaattaaa ggttgacgac tatgccctcg gcgcgatgac gtcttcttat gcgatgggct
   248101 cggctgtcaa aggggccact gttttaacag gtctgcagac gggagccatt aatttaaata
   248161 cgacttttct tgatgaaccg ctttggatcg gtgactcgcc gaatccgaaa aagtcatgga
   248221 gagtgggctt gggaacactg ggtatccagg gagcgcttga acaatcttca aacgtgttca
   248281 tgtttaaaac agcgatcgcc cttggtaaag gtcaatataa ggcgcaccag cctctcaatc
   248341 ttcaaacaaa agcatttgac acattcaggt attatttcag ccagttcggc ctcggcgtca
   248401 aaaccggaat cgatctgcca aatgaagcaa caggctacaa aggatctcaa agactgcctg
   248461 gtttcttgct tgactattcc atcggacagt atgacacata cacaccgctg cagctggctc
   248521 agtacgtatc aacgattgcc aatggcgggt accgcatgaa gccgcagctc gtgaaagaga
   248581 tcagggagcc tgattcgaaa aaaggaatcg gggccgttac acagtccgtg cagcctgaag
   248641 tattgaacaa attagacatg agcgatcaat acattaaaga agtccaaaac ggattcaggc
   248701 gcgtaatgac aaaaggtacg gcagcgggcc agtttgcttc tgcttcatat aaaccagcag
   248761 gaaaaacagg aacggcccag tctttctatg acggaccgga caaatcgaaa acgggaacac
   248821 cgacatacaa tacaacgctt gttgcctacg ctccttacga taatcctgaa gtcgcaattt
   248881 ccgtcgtcgt tccttgggtt tataatgact atggccaaag atattcaatt acaaacgaac
   248941 tcggccggaa agtgcttgat aagtattttg aactgaaatc aaaacaatcg aaagaaaata
   249001 ccgccgaaaa aaataaagac aaaatcgaaa aagaagctac agaataggac tttttcatta
   249061 aaacacctgc attgaaccat gcaggtgttt ttttgtgcgc ccgttccttt cacccgcatt
   249121 ctatacaaag ttcaagctta ttttacaaaa ccttaataat tcatttaaac aagattaaca
   249181 ctgaaaagtt acgctatacc cgtaggacaa attacacatt tacgcgggag gattaagaag
   249241 tgaaaccatt taaaaaaatc acactgatgt tcatcatgtc cgttttagtt gtcttcgcag
   249301 cagcttgcgg aagcagcagt acaaacaaca atgcagacga aggcaaacaa agcgataaag
   249361 cagagaataa ggcttcaggt tctttgacga tttcgggttc ttcggcgatg cagcctcttg
   249421 ttttagcagc ggctgaaaaa ttcatggatg aaaatcctga tgccgatatt caagttcagg
   249481 ctggaggatc tggcacaggt ctttcccaag tggctgaagg cacagtccaa atcggcaact
   249541 ccgatgtctt tgccgaagaa aaagaaggca ttcctgccaa agaacttacc gatcatcaag
   249601 ttgcggttgt cggaatggca gctgcggtca atcctgaagt aggcatcgat gacatttcgt
   249661 tagaggatct caaaaaggta ttcacaggta aaatcaagaa ctggaaggaa ctaggcggga
   249721 aagatcaaaa gattacgctt gtcaaccgtc ctgattcttc aggaacccgc gcgacttttg
   249781 ttaaatatgc acttgacgga gaaactccgg ctgaaggaat cacggaagat tcttcaaaca
   249841 cagtgaaaaa gttaatcgct gaaacgcctg gagcaatcgg atatcttgcg ttttcttata
   249901 tcaaggatga cactgtcact ccgctttcaa tcgacggcgt taagccgaca gccgaaaatg
   249961 tacaaaaagg caaattcccg atctgggcat accagcattc ttatacgaaa ggcgagcctg
   250021 aaggcttggc gaaagaattc ctcgactatt tgatgaacga tgacattcaa aaatccatcg
   250081 tgacggagca gggctacatt ccagtaacag acatggaagt caagcgcgat gcgaatggaa
   250141 agcaaactga taaataattg acaatagaag gcgggaaagt gtgctcctga cactttccct
   250201 cttatgactt gttcttatag gagtgtaaaa aaatggttca aaaaatagag aaactgtccg
   250261 caaaagagcg gctgatcagc tccaagcata atcgcaaaat ggatgaaatc cgcgggagga
   250321 ttttggttgc gtcgtgcgcg tttatcatga tggcggcggc gatttcgatc acaatttttc
   250381 tcggaaataa ggggttgcaa tcttttctgg ccaatggtgt aagtccaatt gagttcttaa
   250441 ccagtctaga ttggaatcca acgaacgaaa accctgaata cggagccctt ccgtttatac
   250501 tcggatcttt tgcagtgacc cttcttgcat ctttgattgc tgcaccgctt ggaataggag
   250561 gtgcgatttt catgacggaa atcgcgccat catggggcag aaaagtactg cagccggttg
   250621 tcgaattgct tgttggtatt ccttccgtcg tttatggatt cataggcctt acagtgttag
   250681 tgccgttcat ttcacagttt aattcaagcg gatcgggcca cagccttctg gcgggaacga
   250741 tcgtcctggc tgtcatgatt ttgccgacgg tcacttctat ttcaacggat gcgctcatgt
   250801 ctctgccgaa aaatctgcgc gaaggatcat acgcattggg cgcaacccgc tggcagacaa
   250861 tccgaaaagt gctgataccg gcagcgctgc cttcgcttct gacagccgtc gtcttaggaa
   250921 tggcgagggc gttcggcgaa gcgctggccg tgcagatggt catcggaaat tcccgaaacc
   250981 tgtttgagag ccttttagac cctgcgggga cattaacaac gattataacg ttgaatatgg
   251041 gccatacaac atacggaagc gtggaaaaca atacgctctg gtcaatgggc cttgtccttc
   251101 tgatcatgtc gttcttgttc atcctgctca tccgctatct gtcatccagg aggaaactgt
   251161 aatgaacagc aaagtaacag atcgtttagc aaccggtgtt tttggattga ttgctgcggt
   251221 aatcgccgcc attcttgtcg gtttgttcac ttatatcatc atcaatggtg tttcacatat
   251281 cagtctcagc tttttaactt cacgttccag tgcgctttca agcggcggcg gaatccgcga
   251341 tcagctgttc aactcgtttt atattctcgc actgacgatg ctgatcacgg ttccccttgg
   251401 agtcggcgga ggaatttata tggctgaata tgcgcccgcc aacaaattga ccgattttat
   251461 ccgtgtctgt attgaagttt tgtcatccct tccttcgatc gtcatgggga tgttcggcat
   251521 gctgctgttt gttaatttga ccggatgggg gtacagcatt atcggcggag cgcttgcttt
   251581 gacgattttc aaccttcccg tcatggtcag ggtgacagag gatgcgatcc gctctgtacc
   251641 taaggaacaa aaagaagctt cccttgcttt aggtgtgtcc aagtggcata cgattaaaac
   251701 ggtcttgatc cctggtgcgg tgccgtccat catcacaggg gcgattcttg cgtcgggccg
   251761 cgtatttggc gaagctgccg ctttgctgtt tacagccgga ctaaccacgc cgagactgaa
   251821 tttcgccgat tggaatccgt tttctgagac ctcgccgctc aatattttca gaccggctga
   251881 aacgctggcc gttcacattt ggaatgtaaa cacacagggg atcatccctg atgctgaagc
   251941 gatcgcaaac ggggcatccg ccgttcttgt actgtccgtc ttgatcttta atttggcagc
   252001 ccgatggctc ggctctttta ttcataaaaa gttaacggca aacaaataag aaggaaggat
   252061 gaaatcatat ggttcaggtt cagatgccgg ttttggaaac cgtgcgcgac actatcggaa
   252121 tcgctccgtt tcctgaagcg aaagaacata ttttagaagt gaaaaattta aatatttact
   252181 atggagaaaa gcgggccgtc aacgacattt ccatgcatgt tgacaaacat gccgttacgg
   252241 ctttgatcgg cccgtcaggc tgcggaaaat caactttttt aagaagcatc aaccggatga
   252301 acgatctgat tccatcagcc agaacatccg gagaaatacg atatgaagga cttaacatcc
   252361 ttgattccaa tatcaatgtc gtcaatctga gaagggaaat cggaatggta tttcagaagc
   252421 cgaatccctt tccaaaatcg atttacagca acattaccca tgctttaaag tatgcgggtg
   252481 aacggcgtaa atctgtgctt gatgagatcg tggaagaaag cttgaggaaa gccgcgctgt
   252541 gggatgaagt gaaagacagg ctgcatgagt cggctttttc gctgtcaggc gggcagcagc
   252601 agcgcctctg catcgcccgg acgctcgcga tgaagcctga agtcctgctt ttggatgagc
   252661 ctgcttcagc gctcgatccg atttcaaatg cgaaaataga ggaattaatc gtcggtttaa
   252721 aagaggaata ctcgatcatc attgtcacgc ataacatgca gcaagcttca agaatttccg
   252781 atcaaacggc atttttcctt aacggagatt tgatcgaata cgatcgtacg gaaaagatct
   252841 ttatgaatcc ttcagaaaaa aagacagagg attacatcaa cggcaggttt ggataaggag
   252901 gggccggtat gagcgctgta acagccgtaa agccaaaaga tgtgtaccag atcaatgatt
   252961 tgaatttatg gtacggcgaa catcacgcat taaagaacat taacttgaca atacccgagt
   253021 acgaaattac cgccatcatc ggtccgtcag gctgcggaaa gtcgaccttc attaaaacgc
   253081 tgaatctcat gatcaatatg gttccgaatg tcaaaatgac cggagagatc agctacaacg
   253141 gaacgaacgt actcaacagc aaagtcgatc ttgttgagct gcggaagaaa gtcggtatgg
   253201 tgtttcaaaa aggaaatccg tttccccagt cgatttttga taatgtcgca tacggaccaa
   253261 ggatccatgg actgaaaaac aaaaaggaat tgaatgagag ggtggaaaaa gcgcttgtgg
   253321 atgtggcgct gtgggatgaa gtgaaagacc gccttcattc ccaggcgctc ggactttccg
   253381 gggggcagca gcagcgcctc tgcatcgcaa gggcgctggc caccaatccg gacgttctct
   253441 tgatggatga accgacatca gctcttgatc cagtttcgac tttgaaaatt gaagagctga
   253501 tgctcaagct gaaagagaaa tacacgattg caatcgtcac gcacaatatg cagcaggcat
   253561 cgagaatttc cgatcaaacg gcatttttcc tcatgggcga gctgattgag tgcaacgata
   253621 cggtcaaaat gttttcaagt cctgacgact atcggacaaa agattatatt acaggccggt
   253681 tcggatgaga aagaggctgc cgctttaaag cggcagcctt ttttgcaccg gagcggaggc
   253741 aataaaaaag caggctggta cgaaggggac cggtcccata agatgagaca aataaaaaac
   253801 accttcaaag ttgaacggat agttgttatc cgaaataaga tatggaggtg tttttttcta
   253861 tggggacaag agtgagttcc ggttgaagtc aaacggaagg ctttagaaat gagattggta
   253921 ggcgtaccta agaaagagat catgcagaaa tcgaatatca agaaaaaggc gcgggttcag
   253981 gcatggggca ggtggtataa ggctgcggat aaacactgat tcgaacagcc tgttggaaaa
   254041 caatatactt atcgaaagga tcccgagtat tcttctgaat gcaggcagaa agtcgttagc
   254101 tgaaacaaca aaatgaagtt ttaaaaaagg gggtagtccc agaggcattc ttttcgattt
   254161 tcacgaaaca attcaacctt aaatttacct taataaataa aatcccatat tgaccaaaca
   254221 ttgtaaaagg tgatatgttt ttaatagaat taacaaaaaa tacttttgtt tatataagga
   254281 gcatttatgg ataataaaca aaactttatt actctcgtac atcatttcat attttctcca
   254341 aaggactttt tttctatcaa gtattctagc gataagaatt atcgtcattc ttggtttgtc
   254401 ttcctagctg tattgtttct gttcttaggc ttttatttag ctatcttccc aacactctct
   254461 accttgatta ataattcatt tcaagacaat ggaattgatt atacaactga tatgaataca
   254521 ctcattatga tcattacatt agtattaggt attattcaat ttacctcgat ggttcttgta
   254581 agctttttta ttatacatat tattgggata ttaattggcg ggaccgctac agccaaagaa
   254641 tttttcccta gttttattta ttcaatcata cctataggca tcaaatttac aatactcatt
   254701 attttttctt tctttttagg tagtgatttc gccttttcag ttatttaccc aaattctcaa
   254761 cagccgctag atattatctt gaatattatt atcgaccctt tcttttggtg gtctactatt
   254821 ctagggtgta ttgccttaaa agtaatacat caaatttctt ataaaaaaac catcataatc
   254881 attagcatta caatgtcttt aggtattatt tctctttttt caacaagttt atttttataa
   254941 actgaaagga ggtgagattt caagatgaaa aatagcaatc tttttaaaat tgcaagtatt
   255001 acaggtgtag tttctctctt tgccattgct actttcctta tgggctcttc agaaggtatt
   255061 gcaggtttag cttctattga ctttagttca ggtcatcagt tcgctttaga ccttgcaaca
   255121 aacctaggaa ttagtaaaaa aacagcctat gtagcaatcg gtgttattat gacaacaggc
   255181 gatgtattaa caattctcag cctattggct gttgttttgg gcggaactgg tctaattaca
   255241 gctgcaatgg tagctacagc gaaaaagcta gctaaaaaat acggcaagaa atatgctgct
   255301 gaatggtaag atgctcaaaa ggaagagatt gaggagtata taattatact cctccttatt
   255361 ttcgttctag gaggaatata cacatgctca acaaaagggt tctcattgca aactttaaac
   255421 taacctatag acgaacttta aatcgcttga tttatttttt cccatcaagc gaaaatttac
   255481 ttaaatcaaa taaaattcta tttgtctttg cgcccttttt cttggtgtat atatttattc
   255541 tatataaagc ctcacagact cttttaactg gagttccaga gcatattcta actctaggta
   255601 ctaactttat cattctcttt tttgttttga atatattaaa atcatcgact gatatcatac
   255661 atcgatatgt atatcctgaa gattttcttc ttcttcatac tttaaaaacg gatcccaaaa
   255721 aaattttatt atcaagattc ttcacaacaa tttttctaaa catcctgttt aaattaacag
   255781 tagtgttatt ccctatactc ttttttataa atttttctac acatgaccgt atatatcttt
   255841 tgttatcatt tccatcactg ctaatattta ttgttggact gacaagtctt tattcatcgc
   255901 ttacatacat cgtttattct aaatttctac ataacatttt aaattcacga ttaaaaagct
   255961 tgttatccct tataggaatt gcctgtatat ctgccatttc aactactttt cttggttgga
   256021 ttggacttaa ttatttttat caaaatgatc tcctcgaagc tattggcaat ttcatatatc
   256081 tattcaaatt agatacgata ttaaccatca attggctgcc tacaaattgg tttttacttt
   256141 caacaagtga tatacattta ttttttttat gttccatagg ttatattgct ttaggttgcc
   256201 ttttcgcctt tattaccttt catttaattt tgaaagtatt gattataaaa gaagcagtac
   256261 ctaataatct tttgccaaaa ttaaaaccaa tcaagttgcc ttttttaagt ttcttacaaa
   256321 agaccttacc acggcaaaat attgctattc taaagaaaga ccttactgca ttattaagag
   256381 ctaattttac aataaaaaaa cgactggtac tttccattaa tatgattgca gtagaactag
   256441 gtgtattgat aggtcttagt ttaaatcaaa agtggtttga tttctcagac atttttgtta
   256501 tctacccaat tttatttgct gtgacttata atacatcttt attaggagag ggattacttg
   256561 gcgtaacttc agcagatgca gagcgtgaga acctttacgt ttataagagc tcgggtgctt
   256621 ctatttttaa attgatcgca ggaaaatctt tattgcactt atctgtgatt cttattttaa
   256681 tgaatacgtt atttttattc atcttattgt tattcaactt agatattatg acgcagctta
   256741 tattgttcat catgattaac tccatcagtc ttatcatagg ggctggacaa attattggaa
   256801 catttctcta tcctcgttta gattgggaga actttgaaga cattggttca tctgttaaag
   256861 catcattttt tgaacatact attctcggag tgttactggc attttacctt cagttgtatg
   256921 gtatcacagg cgttctcgtt acttttaata ttattaatag gggagtattc tttttaatca
   256981 ttgtgacagg taccatttta tttgttatag gtattggagt cttttattat ttttggatta
   257041 aaagaatagg aacgaaaaat tgggagatga aaacatgaac attgaaaatg tgtctttcaa
   257101 atataaagat aaactgatcc ttgaatctat taatttaaag atagagaaag gcaaagttta
   257161 cggcttactt ggaccaaatg gagctggtaa atcaactctt ttaaaatgta tccttggtat
   257221 agtgaaacct tacgaaggta aaatcactgt caaaggagaa accttggaat ctgaaagatc
   257281 ctcttacctt aaatatatag gatacgttcc agacgcacct tttatctatc attatttaac
   257341 acctagagag taccttgagt ttgttgctga tttacaagaa gtcccttatg agattaaaaa
   257401 tgatagaata gatcttttgt taagtcaatt taaattgaaa gataatgaaa acgacatgat
   257461 atctacattt tcttttggta tgaaacataa gttatctgtt gcaggagcca tagttcatga
   257521 accagaaata ttaatattag atgaaccatt aggggcattt gatcccccca ctacaaagat
   257581 gatgaaaagt tttctcaaac gttatgctga acagggaaat actgtcatca tgtctacaca
   257641 ccttgtaaac atagcgcaac aactatgcga taaggttggt atactgatta atggtacttt
   257701 agttaaagaa tataatcacc tgacagacat aaaggatttt gaagatttga ttataaggga
   257761 tatggatacg atactaaaat gaaggaatta ataaaaagaa ataagcgtat actctatata
   257821 gcaagctcct tttacatagt gggtttagtt cttggtgtga tttttaacaa tattctacct
   257881 agccttagtc aagataatgt tcaaaatatc acagtatcag gttactttac acataatttt
   257941 gcagcaaatt tatttctcat tttttcaatg tttacatttg gaattttgac atctatctta
   258001 ttactattga atggcttctt agtcggtcta tcttctttac atagtatcac tgaccatgga
   258061 aacgatgtct tatttatatt aactgctttg gttcctcacg gtatttttga gattccggca
   258121 atgattttgt cgggagcact tggtttcaaa ttgttagatt acgtgtatat gaagataagg
   258181 ggtatttatt tttcaaaaaa acagttttta caagattttt tgtactttgt tattatactt
   258241 tttttattga cattacttgc tgctgttaca gaagcattaa taacgcctta tttacttaac
   258301 aaattaacat taggaggctc ttatgttttt taataaaaag cagatagata aattactgga
   258361 tgatcataca gaagaagaac aaaaagaaac gaaaagtaaa gttaatactt catttataat
   258421 agtattttat ttttcaatac tactatcaat ctgtactgtc ttttttgatt ataggtactt
   258481 tttgattgct ttgtttggcc cgaccatttt agtaactttt atatccccac ctttccaaac
   258541 caaaaaaggt atttatagaa ttttttcggc catatattta atacttttaa ttacagttac
   258601 tttcttttgg ttaaattgat tgcttaattc tcaatcaaaa aacgtcctta atggatgttt
   258661 ttttatatcg tttaaattaa taatttgaat tgctttttga caagttcaac ttcgtactac
   258721 gaatgggttc tccatctttt tttattgtat aggtatgtaa acggtttctg tagggggagg
   258781 gcttatgtta atgtttactg gtttggggaa agcaagtccg accatggtgc ctttgatagg
   258841 ggggcttatt gctggatttg gcatcaatgg tatttaaaga agggattatc aaagtactgc
   258901 cagtggcgac catgtttatc ttcgtcactt taatttttgc attctacaag acacaggatt
   258961 ctttgaacct ctaatcaaag cattaaacag ctgacaaagg ggaatgttgt cactgtttcc
   259021 atgggtacag ctgcaagtgg gatgatctca cacttagatg gtgcaggagc cacaaccttt
   259081 ttatgaactg tacccgcact gcttcagctt gtaaaaatta catatgggtc cttgcttact
   259141 gtgcgatcaa ggttaagtgt atacatctta tgagtatcag aaagctatta atataatgcc
   259201 tccatcggat cgtttcattc ctcactaaag tctgaaacgt ttgatcttaa cagcattgat
   259261 cgaactacga ctgccatcgt agaacacact gttaaagaaa tacattcatt attttaacaa
   259321 tattcgtatt aaaacaaaac taaacaacca atcaccggta aactatcggg aattggttgt
   259381 ttaaaggtgt ttttaaatcc tgtctcaaaa cgggggtcag tcccgtccgt tccagcctgc
   259441 ttttttattt ggacagtgtt ttgacgatgt ttttcaagct gtcaccgcgc ttcagttcgt
   259501 acttacctgc gcggatttta gattcgtttc cggtcttttt cacataatct ttgaagtcat
   259561 cggcagatga aatcactttt ccttttgcaa ggaggtctgc tatctcagcc gtgctcatgc
   259621 cgcttttgat ttcaagctta tacttggaat cttttttttc tgcttctttc tcttttttgt
   259681 tttgagacga agcatcctgc ttcagagcgg tctctttata atggagcagc tgctggtatt
   259741 cttcgcgttt cagcgaaacc tgctggttgt cctttaaata ggttttgaca tcggtttcgc
   259801 tgatgttttg agcgtcttta gaagcttcag cttttccgtt atccgtcaaa taaaatgcgc
   259861 ctgcaagaac agcggtagcc aaaatcattc caccggcaaa tgcttgtaca ctttgtctgg
   259921 tcatacaagc accctctcat tgtctttaat gatcgctttc acatcttcga cagatacgtg
   259981 ctcagcttta gcgatggcgt ctacagacat gccgttttgg tattttgaaa gaatctgctt
   260041 cgcaatatgc tggctgatgc cggcatttgg tctgcggacg accacatttg aatcgaggag
   260101 ctcttcctca agcacggtca tcttcttttt caatttatag atttcctgca tggcggacag
   260161 ctgaagggtt tccaactcct gttcaacttc cttgatcggt tctctttgaa aatatgagaa
   260221 tgcaatcagc gcaatgctga caacgagcag cgcaatgata gcaatttcca cgttcatcac
   260281 cttcaattct aattttctcc ttctttttta taccataaaa acgcttgctt caaaaggagt
   260341 taatgcaaaa aataaaaatt ttgtcgaaga attttatttt cgttgcgcct gcggggccat
   260401 ttccaatagg ataaatacat aacagggctt aacgggaggg cgcacggtga aaaggataat
   260461 catctcgaaa aaaccttttc aacatagtat tcgaagcgaa tctttgtttt gtaacgatat
   260521 tttaaaaata tcttcgccgg atcatgaaac cgttcggctg agctgggaaa tctcagatgc
   260581 tgtgctttca gcggctgaag cggttctgtt tgaaagtata aaagacgtcg aaaaacaaat
   260641 tcttctcttt tgcgtaaaaa acggagagcg cagcgtacgg acgatccata ccgatgcatt
   260701 taaaggggaa gcctcggttt ttcccgctgc aggcaatgcg ttctacaaaa cggaataccg
   260761 gatatacaat tcgctcaaca tgtcgctggc cgttctcacc tccggctgct tctaccttgg
   260821 ggaaaacgga atccattcaa acagcagctg ttttctgtat cacgacaatc agcaggattg
   260881 gacgactcaa ttttccgcgt acacgagtta ttctttaata gaaggaaagg agcgtttccg
   260941 ttgatcaacg tattgctgct gtcgctggaa aatcctcttt tattgaaaag cggagcgggg
   261001 cgctatgtga aaagtcacct tgaactattg cggaacgaag tcagctttac cgtctgcacg
   261061 acggctgccg ggcaaaacag ccatggatgg aaaacgcttg agattccgct tgatttaaaa
   261121 gcgttcgctt cttttgaaga ggcggtggcc gccatgaatt ttcagatgat caaaaccgtg
   261181 ctggcgtata aaggacaatt taattttatc catgcaaatg atgatatcac cgcgcctgcc
   261241 gccgtttatc tcagcgaggt gctggctctt ccgctgattt ccacggtaca cggccttgaa
   261301 agcggccgga aaacggcagc aggcgagaat gtccacccat acagagcaag cctcgaacgg
   261361 cttcttgctg aaaaaagcga tcaaattctc gtgctgagca gcatgatgaa gacagacatg
   261421 caaaaggcgt tttcgctttc tttcgagcaa gtccgcgtca ttccccatcc gtgcataaaa
   261481 agccgcacgg tgaaaaaacg aatgaaaagc gtaccgtact ttttttcctg cggaaggttt
   261541 gttccggaaa aagggtttat cgaatggctg cacgcctttc agcagcttcg caaacggcag
   261601 cctgatcttg aacttgtcat tgccggggaa ggaccgcttc aaagcgggat cgagaccaag
   261661 gcaagagaat tgggcattaa ggaaagtgtg acaattcttc ctttcctttg tgaagaagaa
   261721 agagagagct ggctgggatt ttgtgaaatg gctgttttcc caagttgtta tgagccgttc
   261781 ggcatcgctg ctcaagatag catggcagcc ggcgttgccg tcgccgtcgg aaccaatggg
   261841 ggatggaacg atttcgtcat cgatcgggtg accggctttc agattgattt taatcatcct
   261901 gataaagctg catatgcgct tgcagaaatt gtccgcgata aggagcagct gctcaaggtc
   261961 gggcaaacgg cagaggctta tatattggat ttgcatgatc ctggatatat caaaaatgtg
   262021 tttttgcaac atgtgtatca cacgtctttt taacaaaccg tgacaaacta aaaaaaacgc
   262081 ctggcattcc ggcatcataa gtggtattat agataagtct gaacagaaat gatatatagt
   262141 ttggagggaa aaataaatgc gcgttaatat tactttagct tgcactgaat gcggcgagcg
   262201 taactatatt tctacaaaga acaagcgtaa caatccagat cgcgttgaat tcaaaaagta
   262261 ttgcccacgt gacaaaaaat caacattaca ccgcgaaaca aagtaagcag cagggatttt
   262321 cctgctgttt ttctgttttt aagggggaaa gagatgtgaa gcgttcttta cgaaatgagg
   262381 tcagaaagag gcttgcaaac atgccggaac aggagtttct tctaaaggcg gaagcgattc
   262441 accggaagct ttttcaatca aaacagtgga aaaaagcgtc tgtcattgcc cttacgatat
   262501 ccagaaatcg tgaagttccg acagaaccga ttatcgaaca ggcacggctt gaaggaaaaa
   262561 cggtgtgcat tccgaaatgt atgcctgata caaaagagat gcactttcgc agctttcagg
   262621 atgaaagcga tcttgaagtt gtgtattttg gcctgcagga accgatcgtg cacaaaaccg
   262681 ggcggatgga gcccgaagac atcgatttca tccttgtgcc gggaatttgc tatgaccgga
   262741 caggatacag aatcggctat ggaggcggct attatgacag atatctggcc ggtttcacaa
   262801 aagataccgc atcgctggct ttcgagtgcc aagtgatcga tcatgtccca aaagaaccgc
   262861 acgacattcc ggtcaagcaa gttttgaccg agggcgccgt ttacaactgc agcgaccatg
   262921 ctgaataatt attgaaaaat gagacacgat acggttatag gttataggag ggatcatatg
   262981 agaaaagtta cattcattgc agtaggcatc attgccgccc ttgtgttttt tcaaaaccgt
   263041 tatcgtgtca tcaatttcat tcttggtcaa aaccagatcc gccactattt tatccatttg
   263101 atgatgagaa ttccgttttt tcgcaataag tttatacagc aggctttctg aatcccgttt
   263161 aaaaacggga tttttttaaa gcgcttaaaa ggcgcagaat gacgcgtttc ctgttataat
   263221 ggacaaaaac aattgtggag cgtcggtatg tattcaatcg attatttgta ttggaatttc
   263281 atcgggaacc tcttagacag ggattttgag cttgtgcagg caccagcttc attcggagaa
   263341 gcctggcttg aagcaagggg gagcgcgccg tatgatttgg ttcgcgtttt tcggaaggat
   263401 atcgatttca gacaggatct cgtcggtgac ttggaatctc tttatgaaag agcggagcgc
   263461 ctgagagcag catcaaggca gcgaaagctc tcgatattaa acgtctattt gtcacaggaa
   263521 gcacctgtag atgagtggga agatgttgtc agtcatccgg tcgcagataa acggatcagt
   263581 atcgtgccgg tttttattga gcacgcttcg gctgaagaag gcttccgcaa actcgccgtt
   263641 gctttaaaca tggggccgga tgagctgaca ggccacatgc acgatgctgg atacgagaat
   263701 gtggaagaga agagagccga agtattagca gcggctaaag caagagaaga agaaaggcgg
   263761 cgggaagcgg ctgtatttga gaaaggcaaa ccgatgttta cctggatttt tgcagtgctt
   263821 caagtcttca tgtttctgct tctggaaatg tcgggcggca gtcagaatac cgacacgctc
   263881 atccggttcg gtgcgaagga aaacagcctc ctgttagccg gggaatggtg gcggcttgtc
   263941 acgccgatcg ttcttcatat cggattggtc cacctcatgt tcaatacatt tgcattgctg
   264001 tctgtcggag ccgcggcaga aagggtgttt ggatcattcc gctttcttgt catatacata
   264061 tcagccggaa tttttggatc gatcggcagc tttctgttca gcccgtatcc gtccgcaggg
   264121 gcttcgggag ccatcttcgg ttgtttggga gcacttttgt atctggcttt ttcaaatcgg
   264181 aaagctttct taaaaacgat tggaacaaat atcattgtga ttatcattct gaacctcggc
   264241 ctcggtttca cgatttcaaa tgttgacaat gccggccata tcggcggatt gatcggcgga
   264301 ctcctgacgg ccttggcagt cggaatcccc gggaaaaaaa gaccgctcca gcggctgaca
   264361 ggctgggtcc tcatctttgt catcggagga ggcgccctgt actttgggac acattccgct
   264421 tcgatgcagg aaaatgccat gctgcatcag gcggcgaaat ggtatgaaga gggagactat
   264481 aaaaaggtaa aagatgcctt gcaggaagcg ggctcaaagc aggacgcttc cagcgacact
   264541 ttaaagctgc tcgcttattc cgaatttcag ctcggcgagt atgaaaacgc cgagaaaagg
   264601 ttcgaggccg tcgttgaaaa agatccatca gaccacgcct cactctatat tcttgccagg
   264661 ctctatgctc aaaaaggcga gttcgccaaa gccgaacagt ctgttgaaag agcgttggca
   264721 gaaaagcctg atgaagagat gtataaagcg tttcgggacg aacttaagaa agaaaccgcc
   264781 cggtaaccaa gtatgaaaag cttccgttat gttaaaaatg gtctttagta tagactcatt
   264841 tgacgggagc ttttaatata caatggaaaa aaagcatgcg gtccaaaaaa atttagcgaa
   264901 aaatgttgaa tatttaaatg aaaagctggg ggtcgacaaa agcttcgaca tgatccggct
   264961 agatgttgtt tatgctgata gagacatgtc gctttatctt gtcgacggct ttgtaaaaga
   265021 tgatattatg caccacttgc ttaagaatct ctcaaggctc acccctgcaa gtctggaaga
   265081 cgatccgctt gagaagctga tcaaaacgta catcccatac atcgaaattg atacggaaga
   265141 cgacctcgac aaagcagcag cccaggtgtt gtccgggccg gccgttctcc ttgtcgacgg
   265201 ggtggaccat gccattatta tcgatgcgcg gacatacccg gcaagaaacc cggaggaacc
   265261 cgacaatgaa cgtgtcgtca gaggttcaag agacggcttc gtcgaaacga tcgtgttcaa
   265321 caccgcactg acgagaagaa gaatccgcga ccgttccctc agaatggagt tccttcaggt
   265381 cggcagaaga agcaaaacag atgtcgtcat ctgctatttg gaagatatcg ctgatttgga
   265441 aagtgtaaaa aagctgaagc aatcgcttga agcgatcgat acggacgctt tgacaatggc
   265501 ggaaaagaca ctggaagaat atatcggcgg ccgtcattgg aatccttatc cgacggtccg
   265561 ctatacagaa aggcctgata ctgcggccgt tcatttgtac gaaggccaca ttctcgtctt
   265621 tgtggacggt tcgccaagcg cgctgattac ccctgttact ttttggcacc atctgcagca
   265681 tgccgaagag tacagaaaca aaccgcttgc aggcgcctat ttgcgagtgg tccgttttat
   265741 atctgtgttg gcatcgatct ttttgctgcc gctgtggttt ttgctctccg tccatcccga
   265801 tcttttgccg gacgcccttc aatatatagg gcctgaaaaa aaaggggccc ttccgctgct
   265861 tgcgcaattc atcataattg aaataggcgt cgacatgatg cggatggctg caatccacac
   265921 cccgtcgtct ctggctacgg ctctcggact tgtagctgct ttaatgatcg gagaagtggc
   265981 ggtgcaggtc ggacttttct cgcatgaagt cgtcttgtat ctcgctgttg cggctatcgg
   266041 cacgtttgct acgccgagct atgagctgag catagcgaac aggctggcaa gaatcgttct
   266101 cctgatcacg gccggcgcat tcggaccgat cggctttgtc atcgcgatct tctgctgggt
   266161 gatttatctg gtcagaatga agtcgtttca tgtgccgtat ttatggccgt ttatcccctt
   266221 tgactacaga gcctttcgag atatcgcgat tcgaacgcca atgccgctga aaaatagaag
   266281 gcccgtattt ttggatcccc aggatccaga ccgctgaatg tctgttttct tcaggaaaac
   266341 aggctttttt tttgcttgac gccggacagc tttatgaata ctctaatgtt agacctttaa
   266401 agaatggtga aataaaatga aaacagccta tgatgtacag ctgttgctga aacagtttgg
   266461 atgttatgtt tattttggag atcgcgaact tgaacttgaa tatatgatgg acgaactgaa
   266521 agaaatgttt ctttcgaatc tgatagaaaa agaacagtgg cttaaaggcg tttcaatttt
   266581 gcagaatgaa ctcacaaaag taaagagaaa ataaaacagg gattagaggg ggagcaaaat
   266641 gaatgacagc tggctggtcg gagtcgacct tggaggaaca acggtaaagc tcgcttttgt
   266701 aagcgcttat ggtgaaatcc tgcacaagtg ggaaattccg accgataaat cgggggaaac
   266761 ggttacggta agcatcgcaa aagccatcga cggaaaattg aaagagctcg gcaaaccgaa
   266821 gcacatctta aaatggatcg gcatgggcgc tccaggcccc gtcaatacgg agaccggcat
   266881 cgtttataaa acgacgaaca tgggctggga aaactatccg ttaaaagacc accttgaagc
   266941 agagacagga ttagcggcgg tcattgaaaa tgacgcgaac atcgcggctc tcggcgaaat
   267001 gtggaaagga gcgggagacg gcgcaaagga tttgattctt gtcacgttgg gaacgggtgt
   267061 cggaggcggc attattgtaa acggagaaat cgtccgcggg caaaacggtg caggcggaga
   267121 aatcggccac atctgttcag ttcctgaagg aggagcgccg tgcaactgcg ggaaaagcgg
   267181 ctgtatcgaa acgatcgctt cggctacggg catcgtcagg attgccaaag aaaaaataga
   267241 atccggtcat cgagatacag acttgcgtgc atgtccggat atcacggcgc gcgatatttt
   267301 tgaagcggcc cgggaaaatg atccggttgc ttgcgaagtc gtcgattatg tggcgggtca
   267361 tttaggaatg gtcctcggca acttggcgag ctcgctcaat ccttcgaaaa tcgtaattgg
   267421 cggaggcgtc tcaaaagcag gagaaatcct gcgctccaaa gttgaacaat ctttcaaccg
   267481 cttcgtattc ccgcgggccg gcgaggcggc tgagatcgta atcgcttcac ttggaaacga
   267541 cgcaggcgtg atcggcggcg catggatcgc caaaaaccaa tggctgaaaa gccaggcgga
   267601 gcctatttta taagcatttt cggaccgctt tgcagcattg ttaacacttt taagccaatg
   267661 tgaaaaatga ttgatttttt tgtacagaca ggttaagata tgatttagta attttagcga
   267721 tttttctaaa ataaaacaat atgtggaaat tcagtttgcg gaaacatgcg tcttgctgca
   267781 tagggaggtt tcgaatgcga aagtcatttt tttcaaaaat tttgtttttg ttaattgcga
   267841 cattgctgat gtggctgaaa acgtatgtcg tctacaaaac aagcttcaac attaaaattg
   267901 aaaacttcat gcaagagttt atattgttca tcaatccttt aagctttttg ctgtttatat
   267961 tcggaatcgg cctgtttttc aaagaaaaaa acaggaaccg gtttattatc ggggcaagca
   268021 tcgtcctgac gtttgtcttg cttgcgaaca tgatcttcta ccgtttttac aacgactttt
   268081 taacgattcc tgtattgttc cagacgaata atatgggtga tttgggaagc agtatcaact
   268141 ctttgtttat gccgaccgat ttgctcctcg tcgtcgacat tgccatttta atttggctgt
   268201 acaagcgcca gcctgccaaa acaggcggaa aggcgacaag aaaggaacgc gcggcttact
   268261 atctatttgt cgctgccgtt ttctttttca atttagggat ttctgaaaca gaaagaccgc
   268321 agcttttgac aagatcgttt gacagggaag ttcttgtgaa gaatatcagt ctttacaact
   268381 tccatatcta tgacgggctg atccagtcaa agcagtctgc acagcgtgcg ctggccgaca
   268441 gcaacagcct cacggagatt gaaaactatg tcaacgcaaa ccgcacggac accaatcaga
   268501 acctggccgg gatcgccaag ggtcgaaatg tgatcctcgt ttccctggaa tccacccaaa
   268561 gctttgtcgt gaaccaaaag ttaaacggca aagagattac gccttattta aacgacctga
   268621 taaagaaaag ctacagcttc gagaatttct atcatcagac aggccaaggc aaaacggcag
   268681 attccgaatt catcgttgac aactctctct atcctcttgg aagaggagcg gtcttcttta
   268741 cgaatgcagg aaacgaatat acggcaatgc ctgaaatatt gaaaaaccac ggctattatt
   268801 cctcgatttt ccatgcgaac aacaaaagct tctggaatcg ggatattatg tacgatacgt
   268861 ttaaatacga taagttttac gatatcaatt cctatgatgt aaacgaagaa aactcagtgg
   268921 gctggggact gaaagataag gaattctttg aacaaacatc agagctgatg aaagaaatgc
   268981 ctcagccgtt ttatacccgc ctgatcacgc tgacaaacca ttttccgttt gagctggatg
   269041 aggaagataa actgatcgat gaatttgatt caaaaagccg tacgttaaac agatatttcc
   269101 cgaccgtccg ctatcaggat gaagcgctta aacgatttat tgaaaagctg aaagaagacg
   269161 gtctctacga taattctgtt atcgtgttat acggtgacca ttacgggatt tccgaaaacc
   269221 ataacgaagc gatgagccaa ttcctcggca gagaagtaac cccgtttgag gaagtgcagc
   269281 ttcaaagagt cccgcttgtg atccacattc cgggagtgac ggataaagag ccgaaagcca
   269341 ttgacaccgt cggcggccaa atcgatattc ggccgactgt actgaacctt ctcggaatcg
   269401 attcgagcga tcagatccag tttggaaacg acctgtttgc caaagacaaa acggagttta
   269461 cagtgcttcg cgacggcagc tttattacga aagacaaagt atacacagac ggcatatgct
   269521 atgataaatc gacaggagag ccgtctaaag ataaaaaagg ctgtgagccg tacattgaaa
   269581 aagcgaaaca ggagctttca tattcagatc aaatcattta tggcgacttg ctgaggtttt
   269641 atgacagcga gcgcttaaaa aagcaatctg acgccaagcc gaaagacgag taagcttttc
   269701 ttttggcgga gaaagctgat gcagcaggcc ggatatcgtt ccggcctgtt tttaatgaca
   269761 agagtccgtc ataaaaatca tgatccaagc cgatgccggt tatgatataa ttgataatga
   269821 ttctctttat cgatattcaa accagaaaga aggtatgaaa ggtgaatatg aaaggaaaga
   269881 cgctcgctgg agcatgcttt gtactattat tgatcgcagc attgacagca tgcggcaatc
   269941 aaacggagag caaagattcg tcttctcaat caaaaagcga agaaacgatt acatacaagg
   270001 ctgaaaacgg aacggttaaa gttccgaagc atccgaaacg ggtggttgtc atggctgacg
   270061 attatttcgg ctatttcaag acactcggtc tcaatgtagt gggtgcccct gacagggtat
   270121 tcaaaaatcc ttatttcaag gggaaaaccg agggtgtgac aaacattggt gaaggaaatt
   270181 ccgctgaaaa ggttattcaa ttaaaaccgg acctgattgt cgtatggacg acccaaggcg
   270241 ctgatatcga aaagctggaa aaaatcgctc cgacggtcgc tttgaaatat gacagcttga
   270301 ataacactga acggctgaag gatttcgcaa aaatgacagg tactgaagat cgagcggaga
   270361 aatggctggc tgaatgggac aaaaaagttg ccgcggcaaa atcaaaaatt caaaaagcgg
   270421 tcggggacaa aacggtttcc attatgcaaa cgaatggcaa agaaatcttt gtattcggcg
   270481 atcaattcgg aaggggagga agcattgttt atcaagatct cggcttaaag gcgacaaagc
   270541 tgacgaagga aaaagcaatc gacgaagggc cgggctacac gagcatttca ttagaaaagc
   270601 tgcctgaatt cgccggagat tatatattta tagggccctg ggaatcaagc ggagacgaca
   270661 gcgccgtgct taatacctct atttggaaga accttggcgc ggtcaaaaat caacatgtct
   270721 ataaaatcga ccctgtcggc ttctactttt ccgatccgat ttcattagag ggccagcttg
   270781 actttattac agaaagctta gcgaaataaa gatgaacttc cgcctatttg ggcggaagtt
   270841 tttttgcggg ctgaaacctt attgaaaaag cgttttttaa gcgaaccggg agagttttta
   270901 aacgagcctt catcatatgc tattgtggga gggatcattg atggcattca tcaacatcaa
   270961 accggagtta aagcagaata tggaaagatt gtctaatatc ctgaacatac ccgaaccgct
   271021 tttaatcagc gcaaacgcga atgcagccgc ggacgaattt tattttccgg gagcgtcttt
   271081 tcaagcagga aaaaacgttc cagcagccga aacatatgaa cagctgcaat tattggtgaa
   271141 tcaatacaca cttgaagatg aacagtggct gacaaaaaca gtcgtttacg attcagcagt
   271201 actgaaaaag gaaattgaca gattgacgga gtgctttccg tttgttactt cccgcatcat
   271261 cggtcgctca agcatgggcc agcctatata cgaactgctc ctcggagctg aatatgccga
   271321 aaaaaaaacg catatgaatg cttcttttca tgccaatgaa tggatcacca cttctgtttt
   271381 gatgaaatgg ctcaaagaat attgttatca tttatgtaca ggccggtccg ctttaggttt
   271441 ttcaccgctt gacatttttt catcaacaaa gctttccgtc gtgccgatcg ttaatcccga
   271501 cggggttgat cttgtgctta acggtcccgg tcatcttggg atagcgcggg aagcactgga
   271561 tgagatgaat gagcatcaac cggatttccg ggaatggaaa gccaatataa acggagtgga
   271621 tttaaataat cagtttccgt ctttttggga gatcgaaaaa cagagaaaac cgcccaaatc
   271681 cccttcctac agggactacc ccggagatga accgctgaca gaaccggaag cggcagcgat
   271741 gagggattta atcgcaaacg agccgcctga tcggcttgtg gcgcttcaca cacagggaga
   271801 ggaaatttat tggggataca aggggctgga gcctcctgaa tcagccgatg tgatccaaac
   271861 atttgagcgc ctgagcggtt ataagggcgt cagatatata gacagctatg caggatttag
   271921 agattggttt attcattttt tcggaagaga aggatatact gttgaactcg gcaaaggaaa
   271981 aaatccttta tcaatgaaac aatttgacga tatatattgt aaaagcagag gcatactttg
   272041 ggcatcctgc ttttttgaaa gctgaaactt ttcacggtga aaatcgtaaa ttatacagcc
   272101 aatcatttat ggagggagaa tggccggttt gagagtttcg ttatggctta ttgccgctgt
   272161 gatgaccgtg gctgcggctg gttgcacacc gcagcatcag gaaggaacga aaagcgttca
   272221 tcatgaggag ccggaaggga aaaagaaaag cagtgcagca gtaaaagata aaaaagtgat
   272281 agcgctgaag gaccggcact ttgatgaggc ggcaggatgg cttgatgatg aaaccgttat
   272341 atacaccgca accgatccgg tcgcaggaag tgaagtcaaa tcatatgata tatttaaagg
   272401 gacgggcgaa acgatctaca agacggatga caggctgata gcggcggaag taaacaggga
   272461 aaaaggcatg attctcatcc aaaccgccgg aaacggctct gaaatgaagt taactttgct
   272521 taatttacag ggaaaacagc tatacacaaa aaaatttcgc acgcatgaac tgcaagtgga
   272581 ctggaatcgg tttgaccctt atcttttata cgtcacaact tttacgaaag attggaatta
   272641 tgaatctcgc ctgattgatg cgaaagaaca gcaaaccgaa aaagacatcg cacaggccgc
   272701 ctttgttcat tggacttccg ccgacacttt tgaatatatc aaatggaatg aacggaaccg
   272761 ggaaaaaccg gctcctgttt attccttcaa gacagcgaac ggacgggaaa agaagctcgc
   272821 cggtgatgcc gtactgctcg atgttctggg ggatatgcgg ctgattgtag cgccttcatc
   272881 cagtcatcgc cagggcacct acatattttc agacgtttct tcttcggaaa agaaaatttc
   272941 tttcaaattg ccgctgttct cggaatatgg cagcctgtca ccgatggaat acagctacga
   273001 ccctcggcat gagctgtttt atacgtatca gccgaatgag tcgggctcct tgtatgatct
   273061 gatttccgtc agtctcaaaa ccggcaaacg ggaagtcatt cgtgaaaaag tggaaatgct
   273121 tccgattacc gtatctcctg acggggatta tgcattgtac ggttataccc aggatcaaat
   273181 catttcattc aactcaaaaa ctgcagcacc ccttgtgaca aaagaataga aaggagaatg
   273241 gacagtggcc atagcagacg ttaccatcat accgatcggt accgaaactc cgagcgtaag
   273301 cgcgtatgta gcggagattc aaaccatttt agaaggattt aaaaaagaag gcaaaatcca
   273361 atatcagctg acaccgatga atactttgat tgaaggggaa ttaagcgatt tatttgaggt
   273421 gattcagacg attcacgaag cgcctttcca aaaaggcatc cacagagtgg cgacgaatat
   273481 caggattgac gaccgccgcg acaagaaaac gacgatggaa ggcaagcttg caagcgtcca
   273541 gcgtcatttc agccaataag aaaaacagcc ttattccgga ataacggaat aaggctgttt
   273601 ttgtctaaag gcaccgggtt tagtggactg tcggataccc gctgttaatg attgtcatga
   273661 cggtaaacca tccaaacact aaaaaagccg ccccgccaaa taagatgcca agaacgttga
   273721 tttgtttaag agaacgaaga actccaagag cagataatat cgtgactaga ccgaaaatga
   273781 tcacgagcaa catcaatata aacccccttc gtttggatcc cctgcagtat atttccaatt
   273841 ttattttaac cgttttcatc aaatttgtcg aggacaacat gattcattga aagtttcccg
   273901 caaaaccttc ataatggaac aaagaaagat gaatctgagg tgaagaaaat gaaatggaga
   273961 agaatgcctt tagggcctat ccagacgaac gcttatattt tatcccatga tgacggtacc
   274021 tgtttaataa ttgatcccgg cagcgaatca gggaaactga atgcatacat aaaagaaaac
   274081 ggtttgaagc ctcttgcagt attgctcact cacgctcatt ttgatcatat cggagccgtg
   274141 gacaatgtca gaaaagaatg gaacattcct gtatacgtac ataaaaatga agctgaatgg
   274201 ctgactgatc cttcattaaa tggttcagcg ctgcttacgg gacagacgat cacagcagaa
   274261 aaagcagatc atctgatcga agaagagggg gatcttaaaa tcggctcttt tacgctccgc
   274321 atgctcttta cgcctggaca ttctccgggc agcgtctcgt attatgcgga agaagaaaac
   274381 ctgatcgttt ccggggatgt tttatttaaa gggggagtcg ggcgtacaga cctgccggga
   274441 ggaaatcaaa aggtgctgat ggacagtatt catcaaaaac tgctgacgct tccggaagag
   274501 acgcttgtgt taagcggtca cggccccgag acggacattg caacagaaca ggaacaaaac
   274561 ccgttcatca acggatttac tttttaaaac ataaaaaaga cgatcctgat ggatcgtctt
   274621 ttttaatggc ctccctgccc gggaaccata ataaacacag aataatatgt aaatgcggca
   274681 aaaaagactg tcaagtaagc accgaaaata taaatgtaca tccgctcggt caagttgaga
   274741 tacgataaga acacaaaaaa tacagtttga ccgaagaaca gcagtgatgc atctttcata
   274801 tttcctaaat aaaacatgac cgcaaagata cctgtccaga atcctaacac acggaacatg
   274861 cgattcattt atatccctcc caaaaagccc ctttgatttt attataagcc aatttatctt
   274921 gaaatgtaaa cattttcatt ttgggaaaat caattcattt tttacaattt tgtgataagc
   274981 atttttaaaa aatcacctgt cacgtgttta aacggaaaat atcacgggta ctaaaacata
   275041 caaagacaaa gtcagtacat tttaaggagg aatcattcat ggaagagctg accttttatt
   275101 catacccgag ctgcacatca tgccggaaaa cgaaacattg gctgaaagcg aaccaggttg
   275161 attttacaga gcggcatctt ttcagggaaa cgccgaatca ggacgagctg aaacatattt
   275221 tgtctctcac gaccgaagga attgatgaga tattggcgac aagaagccag gcatttaaag
   275281 agttaaatct tgatatcgaa gaattaacgg tcagcgaagt gctggaattg ttaattcaaa
   275341 aaccaaaact gctgagacgc ccgattatcg taaacggcga taagctggtt gtcggatata
   275401 atcccggcga actcttaaaa ttaaaaaaac acaccttaca ccgttctgtt tcctgaaaaa
   275461 aacgaagatt gctgacacat tacatgttca gcatatcttc gttttttcgc ctgtgtaact
   275521 gggctagctg gattcgaacc agcgcgtcac ggagtcaaag tccgttgcct taccgcttgg
   275581 ctatagccca atgcgcttac gtatagtgta gacaatcgat ttcgttttat acatagtgat
   275641 caaaatgttg gtcatatagc cgattgattt taaaggaaaa caatgaggag gattgacatg
   275701 gaaaacaagc atgcagccct ttatgagtat ttggtcaaac aggcggacag aatcaccgat
   275761 gaatggctgt cccgaacagc gtctgaaaaa gaaaaaacgg cacagcaata taaggacttt
   275821 ttactggctg tttcaagggt atttgccaag gatgaacagg cgctatgctg ggataaagcc
   275881 tccggatgcg ccaaggaaat tgcctacgac agggctgtca gccaaattcc ggtgactgaa
   275941 agcataaagg ggtttaaagt gtgccgtgaa cttttaatag atgaaatcga gcatttttca
   276001 gataaacatg caccggactg ttcgaaaaaa gactttttta tctggaataa acagcttcac
   276061 tcaatgatgg atgaggttat tgaacagttt attcttgaat atgagcatac gacaaagaga
   276121 caattgaagg cgcagaccga gatgatacgc gaactgagcg cacctgttat accggtatca
   276181 gaacacatcg gtgtgctgcc gctcattggc gaaattgata ctcacagggc aacggtgatc
   276241 attgaatctg cgcttaagca gtgtgctgag cttcatctct cgcatctgtt tattgatatt
   276301 tccggtgttc ctgtcgtcga tacgatggtt gcctaccagt tgttcaaagt cgtagacagc
   276361 acaaaactac ttggcgttga gacggttctt tcgggcttga gaccggagat tgcccaaaca
   276421 gttgtgaagc ttgggatgga tttttcgcat attaacacag aacagagcct tgctaaggcg
   276481 ctttgcaata aaggcttttg catccgtgaa aacggcaagg ctgaagagaa ggtttaaata
   276541 tctcatttca gcagttggaa gctgaataaa atagtcaaat cggtattcgg aaattccgtt
   276601 tttgcttcgt attcagcttg atttgcgatt tttaaggatt tgatgcttcc gatgtttttc
   276661 gtataaactg cgcttagaaa ggaggcgcaa tggtttgtac acgattgaat cattaagcgg
   276721 aagattaatt gacgaggcat atagaatgaa ggcgtcagac attcatattg ttcccggtga
   276781 aaaggaggcg gtggtccgct tcaggattga tgatgaactt tttcaaaaag acagattaac
   276841 gagaaatgag tgctcaaggc tcatttctca ctttaaattc ctttcttcga tggatattgg
   276901 ggaaagacgg ctgccgcaaa gcggagcttt aactctttat atcaaccgtc agcccgttca
   276961 tttaagaatg tccactctgc ccaccatcca tgatgaaagc ttggtcatca ggcttcttcc
   277021 caagatgagc agcaagccgc tcacaaagct ctcattgttt ccgagtgcaa cattcaagct
   277081 gctgtctttt ctgaagcatt cccacggatt aattctgttc accggtccga caggctcggg
   277141 gaaaacgaca acactctatt ctttaattga atacgctaag cggcatttta agcgaaatat
   277201 cattaccttg gaagaccctg ttgaatcaag aagcgaaaac attttgcaag tgcaagtaaa
   277261 cgaaaaagct ggcatgactt attctgcggg gttgaaggcg gtgcttcgcc acgatccgga
   277321 catgatcatc ctaggggaaa ttcgcgatgc cgaaacagcc caaatcgcag tcagggcagc
   277381 tttgacagga caccttgttt tatcgagcat gcatgcgaaa aatgccaaag gcgcaatata
   277441 caggctgctc gagttcggcg ttgatatgac agaaattgaa caaacactgg tcgcaatcag
   277501 cgcccagcgc ctcgtcggtc tcgtctgccc gttttgcggc gacagctgct ctttatattg
   277561 cagattgtcg aggcctgtga gaagagcaag cgtcttcgag cttttgtacg gaaaaagcct
   277621 caatctctgc atcgaagaag caaaaggcag gtgcggtgac ataaaaacag aaactttgaa
   277681 aacgctgatc cagaagggaa tagcactcgg atatctgccg tcgaatactt atgaacgctg
   277741 gataggccat gaagattaaa atgaagtggc ccgtccggga acaggcggac attctgaaaa
   277801 aactcggaga catgatgaag agcggatata cgattttgga tgctttaagt atgctgaaac
   277861 tgcaattgaa tgaaaggcga agagcagatc tgacatttgc gatggagaag ctgacagaag
   277921 ggcgacctgt gtttcaagtg cttgaaatga tttcatttca taaggatgct gttaccattg
   277981 tttactttgc cgaacagcac gggaatttgc catatgcctt tcggcagagc ggagagctgc
   278041 ttcaccgcaa gatcgctcaa accgaaaaac taaagaaagc cgccagatat cccttgtttt
   278101 tagttttaac ggtctgtgtc attatctcta ttatgaaatc ggcaatcatc ccgcaatttt
   278161 ccgcgatcta tgaatcaatg aacgttgaaa cgtcttttgc aacgaccctc atcttttcgg
   278221 tttttgatca tttttatctt tttatcgcag gaatgctgtt gattgccgcc gctttatccc
   278281 tctattatct gtgttcattt cgccataaac ctccagaagg caaaatgacc tttctcatta
   278341 gaattccctt gctgggacaa accttcaaac tattcaacag ttatttttta tcgctccaat
   278401 tgagcaatct tttgcaagcg ggtctatctg tatatgacag tttaaaagca tttgaaagcc
   278461 agccgttttt atcatttcat aaaaatgaag cgaagcgcct gatcaagcgg ctgaaacaag
   278521 gggagagtct ggagcagatg ctggccgggc atccgtttta tgaaaatgat ctggcgaagg
   278581 ctgttgctca cggccaatta aacggacact tatacagaga gctgtattca tacagtcaat
   278641 ttttgattga acggcttgaa cggaaagcag aaaaatggac aggtttgatc cagccattga
   278701 tttacgggct aacagcggcg atgatattaa ttctttattt gtctatgctt ttgccaatgt
   278761 atcaaatgat gaaccagtta taaggaggac ggaactgtga atgaaaaggg atttacactg
   278821 atagaaatgt tagtcgtcat gctcgtcatc tccatcctgc tgttgatcac cataccgaat
   278881 gtgaccaagc ataatcaaag tattcaaaag aaaggatgcg aagggttaat taatatggtt
   278941 gaagcgcaaa tcacggctta tcaaatggat catgacggga aaacgccgag tagggcggac
   279001 cttgaatctg aaggttacgt gaagaagaac ttaaagtgcc cgaatgggaa agcaattaaa
   279061 atttcaaacg gcaatgcaca ggctgattga cggttatgaa tcaaaaagga tttacgcttt
   279121 tggaaagcct aactgtattg atgatcggtt ccattatgct ctctcttctc tttgccgcac
   279181 tgcctcccgc ttatgaaaaa agagttgttc agcactttgt ctcacagctt gaagaggatt
   279241 tgctttacgc acagcagaca gctctcgtcc gccatgcgac ggttaaggtg cagtttgatt
   279301 ttgccggctg ccgctatatt attaagcata cggacgaagg ctcatcgcct aagctggtca
   279361 ggacatacag ttgccatatt gtgttcaaaa aagcgacgct caagcgaact cttactttta
   279421 acccaagcgg agttccgaat caagggggga aaatcgtgat cgatacacag cacacctctt
   279481 ttgcactgac gatctattta ggaagcggaa agattaatgt gcaaaaaaaa tagaggcttt
   279541 acaacagttg aagctgtttc cgcattcggc atttgggtca tgatcaccat gttattgatt
   279601 cctatggttc atcagctgtc tttgcagcgc ggggcatctg aaaaagaaga agaggcatat
   279661 cgcatattgg atgaaaagat cagccgctac acactgaccg gacggtttca gcctaaagaa
   279721 actgtgcttt accgaaacac atcttacttt attgaatgga aggagcaggg agatgattat
   279781 gaagtatgca tctccattaa aaaaagagac agtcaacggc gttgcttcac cattttgcgg
   279841 tcaaaaggga tttacccttc ttaatgtact ggtttcctta atggtgtata tgttcattgc
   279901 aggaacgatg gcctcgatat ttcatctgtt tttatccccg gaaagaaacg gtgcggatat
   279961 tcacccgcgc gaatggacga ttactgccga gcaaatattg aaggaatgca ggaactcggt
   280021 tgatctaaga gcgggcgacg atcatcagtc attggaaatg acaaatcgcc aaggtgccgc
   280081 tgttcgctat gagaaatatc agacagttat tcgaaaaaga gtcaatggaa aaggtcatgt
   280141 gccccttttg caacatgtca aacacatgag gtttgtgatt gaagatcatc tgctgatcct
   280201 tgaagcgaca agtttaagcg gcaagtcata ccgtaagtcc attccgctct atcatatgta
   280261 aaaggtgatc acgtgaaaaa ttcaaaagga ttcatttatc cggctgctgt tttcacagct
   280321 gtgatttgca tgctctgcgc gggtcattca gccgttttat taacgaatca acgaatgttt
   280381 gcacagcaaa caaaagaatt tcatattcag caaaacctac tccaaaatgg aatgctccat
   280441 gccttgtctc atattcacga agagacaaaa gagaaaattc aaaaacagca tggcttgata
   280501 tcctatactg tcaatccggc tcatcagcgg ctcaagcgag tgaagataga ggtaacgaca
   280561 gcttccggca caggaacgag cgctgaattt caatatgatt tgagcactaa gaaaatcaca
   280621 cagtggaaag aatattaaaa attgtgtgtc ggaatcatga agaatgtata aaaaaagatt
   280681 cgtatgtcaa cacttcaact gacagaactc cccaagaggt gatgtgatga aaacgaacga
   280741 ttatgttaaa tatatgacgg aacagctcgt aaaatatatg gacacgccta agcaggaaag
   280801 aaaagaaatg aaagaaaaac gtaaagaatc aaagccgccg tccaagatat atcaatggtt
   280861 cggcattctt cctcttggct gtatcatgtt ttttaaaagg cataaataaa gacaagccgc
   280921 tttctactgc aaagcggctt atttatattc ttctacaacg acgactttgt tgattttgtg
   280981 tgtcgcaggt tcaaatgaaa ttgtaacaaa cactccgaaa tttttatttc cttcactcaa
   281041 tgtgacatgg tattgtttga ccgcttcatc cgcccgcttt cgatcccata cttttttcgt
   281101 gagacgcact tctgcttccg gatacctctt ttttgcttcc tcaaccgctt tttcttccca
   281161 cttagacatg cgggctgttt cgtaagctgc cgcatgggca ttgagcggcc caatgcttgc
   281221 aagcagtaaa aaagagcata acatagcatt tttcagcacg gggcatcatc ctttctatcc
   281281 tattttttcc ttgtcaacag tgtttataca aaaatgaaga agaaattatg tactttataa
   281341 agaacttcaa acttttcaaa aagatgagaa tttgagagat tttttgagga attaaacgaa
   281401 aacgttctgt aaaacgaact taatcgacta ttttgatagt tttcaaatgg cacatttgtt
   281461 ctttatactc taactatcaa gttctttaaa acgaacgaac gaaaaaagcc attacatact
   281521 cgctaggagg gtagtcatga tccgattatc tcgaactagg agatcccgaa aaagagccgg
   281581 aaaaaacatc atcgtttttc aaacgctgct gatcatttat cttttaattg gattggggag
   281641 tcagctgtca cagcatacaa acgcatcatt tcacgatgtg gaaacataca gcatgacaat
   281701 gaaagcggcc tcttcatttc ctcaagatgg gaaacagtgg gacgggagca atttgaagct
   281761 tcaaaaacag acaaagacga aaggaacggt ctgtgcaccg ctgacattgt ttgcagaata
   281821 taaaaaccgc ggcagccaaa tcgccgactc tgaatggaag tgggagctgc ataaactcgg
   281881 taatgccaaa aaaccgttag aggacgggac tgtgatcgat aaaggcgcgt tcaaaaaaga
   281941 agccgaaaag aacatctacc ggatagagtc aaagcgggcg gcaaaaggag ggctctacgc
   282001 atttaaattg attaagcctg aaggccatcc cgatgtgaaa aagggcaaac cttttatttg
   282061 gtcaaatgtg atgaagcttc aagactgtaa agaagaaaca ccgaagccgc ctaaaaaagc
   282121 atcagaaaag ccgaagcaaa cagaacagac agaaacacgg gaaaagtctg aacaggacat
   282181 agagaaaaca ccaaagagca gtgaatccgt agataaagaa aatagaaaag aagaaaattc
   282241 attagaaagc ggggaagcgt catgaaacat gtgatcaaat gggtcagcaa tatcttatat
   282301 gtgattattt tcacactcat catcgccgcg gtcatcgtcg taatttcgac aaagtcgtcc
   282361 ggcggagagc cgcagctttt cggctatcaa ttgaaaacgg ttttatccgg ttcgatggag
   282421 ccggaattta aaacaggttc tgtgatagcc gttcaaaaga ttgaaattcc cgggtctttg
   282481 aaaaagggag atgtcattac attcatgcaa gacgaaaaca ccatggttac ccaccgaatt
   282541 atcggtataa caaaaaataa atcaaacctc atgtttaaaa caaagggtga caataaccaa
   282601 aaccctgatt ccgatccggt gctggcggaa aatgttgtcg ctaagtattc gggcattacg
   282661 gttccgtatg ccgggtattt tctggatttt gcaagtaaac cgatcggcac agccatattg
   282721 ctgatcgtgc cgggactctt gttgattctt tatgcagtga ttactgtatc cgcggcttta
   282781 agagagattg accaaaaaac taaggcaatt gaagccgccg ggaaagatca atcagtttcc
   282841 atgtaatctt cgttggtcac ctgaacattc aggtctccat atatacagat tttcttatta
   282901 taaaaggagg agttatcaat gggtacaaag aaaaaactcg gattaggcgt tgcgtctgct
   282961 gcgcttggac tggcattagt aggaggagga acttgggctg cgtttaacga catcgaaaca
   283021 actcaagcaa cttatgcagc aggtacgctt gacctgaatg cgaaagatac atctgcaaga
   283081 gtgaacttgt ccaacttaaa acctggcgac aaattcacta aagatttcga attcaaaaat
   283141 gacggatcac ttgcgattaa agaagtgctg atgcaggttg gctacagcaa tttcgttgac
   283201 ggaaacgcga aaaacggcgg aaaaagcaca gcggaagact tcttgaaaca atttaaagtc
   283261 agcgttctga ctgtcggagt tgaaggcgga aacggctatc ctaaaaacat cattttagat
   283321 gaagccaacc tttatgatct gtacaatatg tccgcgaaaa aagataaggc cgcgtacgaa
   283381 aaagtgaaga aagcaatcga gccagagttc ctgcatgaca atggcaaaat caatgtagcg
   283441 acaatcaacg gaaaaacggc gcctgaatac gacggcattc cgaaagatcc atatgacttt
   283501 gacaaagttc aattggtgat tgagttcgtc aatgacaaaa caacagacgc cagcggcaga
   283561 atggtacaga acaaatatca aggagattct gtgcagcttg acttctcatt cgaaggtact
   283621 caatggaacg gcttgacaat cgacggcaaa aaacatgccg atgaaaaagg ttatgtaaaa
   283681 gagaacgaaa gagcgcacag tgaagataaa taatggtgca atttaaaaaa cggatctgta
   283741 tgatccgttt ttttatgttc atgaggaatc ggcttattca gcgtaaaaaa tgccaaaggg
   283801 agtaagatat gtttccctta ctccttttcc tgtcttttct tccacttttg ataatctaaa
   283861 aattctcgaa attgtttttt agaaacccct gatgccatag cgtcacgaac tagattttcc
   283921 cattcactat ctaattgacc atcgtattcg gtttcatctt tctcattgag cagggtatga
   283981 accgagacgt ccagaacagc ggagactttt tctagaaatt gaatggaggg gtttgtttgc
   284041 aagtttcttt ctattgaact taaataagac ttcgctaccc cagccttttc agctagttca
   284101 gatagtgagt agcctttttc ttttcgatat tgtttaatac gctggccaat caatgtcatc
   284161 accttccttt cgatattata gcacattcag aaaggattta ttgaatgact tctttcaatt
   284221 gatgcggaag gttttgaaga cttctcaccc aaattgagaa aaatacgtat atcctctgga
   284281 ctaatgcctt gttcaagagc gtgtttaatc agttctgtcc actcctcatc caattcttct
   284341 ttctcatttt tatctttatt catacatttc ccccccaaaa tacttcatta tgtatttcag
   284401 acaaccgtgt tgtgataaac aaagataaac cccgagactc aacactttac caagcttgtc
   284461 caaatggtgt tacgaaagtt cctcctatct ctttagttct attataagtc cagctcactg
   284521 aataaaaaca agaatgttgt cgaatcggaa aaattatcct gaattttttt tgtgcaaata
   284581 aaataatccc ccgttttgaa ctttaatatc gattttaggc tcgtaaagcg tttggagagc
   284641 ctttttctca atttcgtatt cctccggttt ttcttcagta tcctcgtaaa attggtttaa
   284701 aagtgacagg tcgttattcc agcgtttcag ggaagcttca gcccaatcaa gcggctcgct
   284761 tctggccgcc tgttcgatat agcgctcaag ccgtttaatg ccgctttccg gcttaatcaa
   284821 cggcgacatc gtgtagcagt aatcagagat ctgtgaagag agatctcggg cctccatttg
   284881 ttcttgaaac gattcgacca gctgaccgct gattaaatga aggccgagag acagaagctt
   284941 atcttttttc atgtcggatt ggtacgagat cgtcacattc atgccgagcc acggttccag
   285001 ggaaatatgg gctccatcgg aacggatttt ctcataaagg cgaataaatt tgccgttttt
   285061 ttgcacggcc tggaaaattt gaaaaagtct tggtgatcca aaatgaataa actcaccttc
   285121 gatatcggaa ggggcctcgt cttcattcgt gatcagcgtg attttcatcg gattaggttc
   285181 tccgcccgtc ttttcgagcc agtgccagta aaacggcctg ttcataatct gtttatcgac
   285241 ttcaaccgtc agctgcacag tcatgtggcc tgaacttttg tcggtgatcg tgcagccgtt
   285301 tgcgatgaaa aagcgttcta aaaacaggta tatttcttcc tgacgcattt gattttagcc
   285361 tccgatctgt tcttggtttg aaacggcttc atttccgtat gaaatgaaag aggttaagtt
   285421 ttccatttta atcttcattt cctcgtctgt cgcggagtaa aagagaatgt catgaaggtg
   285481 gtcttcaaaa ttgccgacct cgatttttgt taaaatatca tccaagtctc cgacgacttt
   285541 ttcgaacaaa tggatctttt catagagaag ttttaaaata tgctcttcta cggtatgctt
   285601 tgttgccatg ttgtaaatgt aaacatcgcg ttcctggccg agccggtgaa tccggccgat
   285661 cctttgttcg agacgcatcg ggttccacgg aaggtcatag ttgatgattt tattgcaaaa
   285721 ttgaaggttg atcccttcac cgcctgcttc agtcgcgatc agaacttgaa ctttgcccct
   285781 gaacaaatct ttcatccagt ctttctttcc tcttttaaat ccgcctctga acggtacaga
   285841 actgatgccg ttctgctgga ggaaccattg cagataaatc tgcgtcgccc tgtattcagt
   285901 aaagatgatg actttgtcat cgagttcttg aatgagctca acaactttca gcgcttttga
   285961 attttgcgcg acctcgttga ccttttcgat caaatggtgg atgacaggtt cggagatcac
   286021 cggcgcttcg cgatcctttc ggtcaagcat gtttttcagc gtcatataga cagcttctct
   286081 gcttgaacag cattcgcgct ccaatgtcat gattgagaac atgcttgatg aatgctgatg
   286141 acttgtcttc agctttttaa tctcgtcata caaagcctgt tctgtaggag aaaaggaaat
   286201 gggcacggtt tcgacatggc gcttcgtcca ggtgatgccg gtatcatgcc gtctgtttct
   286261 gatcatgact ttattgataa gggactttaa gcgttcatgc gcttcagctg aattgatctg
   286321 ttttgtataa tctttgttga agttgctttc atttcccaag tgtccgggtt ttagcaggga
   286381 aacgagatta aatatttcgt cgatcttgtt ttggatgggc gtcgccgtca gcatcaggca
   286441 atattttttc tttaagctgc ggacaaactc gtaatttttt gttttattgt ttttcagttt
   286501 gtgagcttca tcaataatca ccacatcata ctggatcgac aaaaccgtct ccctgtgcgg
   286561 cgaccgcttt gccgtgtcaa gggaggagac gacaacatcg cactgctccc agacatagct
   286621 ttttttctgt tccacggccg gaattaaaaa cttttcccgc agttccttca cccattgcga
   286681 gacgagcgag gcggggacga ggattaagat tttcttggcc agcccgcgaa tcatgtattc
   286741 ttttaatatc agcccagcct cgaccgtttt gccgaggccc acttcatccg ccaagatggc
   286801 ttttccgttc atctgctcga ctaccttccg ggcgacttcg agctgatggg gaagcggggt
   286861 gaagcctggg aggtgataag gggcctgcaa gccttcaaac gtcggaatcg caagcctttt
   286921 ctgcacttca caggaaagct tgtaaagctc ccaattcgcc catggtccgt cttcatcaag
   286981 gtgctttttg aactgttccg gccactcgtt gtcgaaatga atgtctggtc tcatcactaa
   287041 tgccgccttt ctcttctgag attcaaatgt tcttttttaa aagaaaatat tgcgtgaaaa
   287101 aaacggattt tactaacaaa taaacaaaac acgaacattc ttattttaaa ataataaatt
   287161 gttaatgatt tttcctgttg cccaattgtt gtgatgatgg taggatattt gtagatcatc
   287221 agtaaaaaaa tcataagctt tatatagtat gtccatgaaa agaaatgaat atgagcgaat
   287281 gacagcaagg ggagagaccg atagcgggaa accttaaagc ggcgccgaag gagcaagctg
   287341 gggaaacagt gaatctctca ggcaaaagaa ctcttgcttg acgcaactct ggagagagtt
   287401 tgtatcatat gatgttttaa caaaccacca aaggggacat ctttgctttt gatgcaaagt
   287461 aaactttcag gtgccaggac agagagcctc agaactgaca aaggggcttc tctgtccttt
   287521 tttgtgccgt ccaaagcggc ggaaccatcc aggtgatgtt ggaatctttc ttgttttctg
   287581 atgattggca aacttgtttt tagtttgaaa agcgaagggg gaagcagaat gcttaaacga
   287641 acgcctttat ttgaccttta taaggaatat ggcggaaaaa cgattgattt tggcggctgg
   287701 gaactgcctg ttcaattttc ttcaattaaa gaggagcatg aagccgtcag gacgaaagcg
   287761 gggctttttg acgtctcaca catgggggag gtcgaaatca caggaacaga cagccttccg
   287821 tttttgcaaa aactgttgac aaacgatgtt tcgacactga aagaaggcgg tgcccagtat
   287881 acggccatgt gctatgaaga cggcggaacg atcgacgatc tcctcgtcta taaaaaagcg
   287941 gccaatgtct acatgctcgt cattaacgca gccaatatcg acaaagacgt cgattggatg
   288001 aacaagcacc aagaaggaga cgtttcggtt cgaaacgtgt ctggcgagat tgcgctgctt
   288061 gcccttcaag gaccgaaggc cgaatcgatt ttaaaacagg tcgcagatag cgatcttgcc
   288121 gggttaaagc cgtttacgtt cagggatgat gcggcgattg gcagcgtgca ggcgcttgtg
   288181 tccagaacgg gatacacggg agaggacggc tttgagattt actgccggag tgaagatgca
   288241 gcctacattt ggaagctgct tcttgaaacg ggcaaggatt cgggattagt gccgtgcggc
   288301 ctcggggcca gagatacgct gaggtttgaa gcgaagctgc cgctgtacgg acaggagctc
   288361 tcaaaagata ttacaccgat cgaagccggc atcggattcg ccgtcaaaac aaacaaagcc
   288421 tcggacttct tcggaaaagc cgtcctggca agccaaaagg aacatggagc ggacagaaag
   288481 ctcgtcggcc ttgaaatgat cgataaaggc attccaaggc acggctacgc cgtctattat
   288541 caaggcgaac aagcaggcga ggtgacaacc ggcacacagt cgccgacctt aaagaaaaac
   288601 gtcggcctcg cattgctgaa aaaagaagcc tgcgccctcg acaccgtcgt tgaagtggaa
   288661 atcagaaata agcgcttgaa agccaaaatc gtgaaaaccc cattttacaa acggcagccg
   288721 taagtttgcc atgaccgtga aaggagactg aagatgaagc accgttacct gccagctaca
   288781 gatcaggata aaaaagaaat gcttgaggca attggagtcg agaagatcga agagctattc
   288841 tccgatatac ccgaaagcgt caaatttaaa ggggaatacc aaattaaaaa ggcaaagtcc
   288901 gagactgagc tcacaaaaga gctgacaaaa ctcgcggcta aaaataaaga tacagtgatg
   288961 cacgcctctt ttttgggagc gggcgtatac gatcattacc agcccgtcat cgtggaccac
   289021 gtgatttcgc ggtcggaatt ttacacggct tatacaccgt atcagcctga aatttctcaa
   289081 ggggagctcc aggcgatctt tgaatttcaa acgatgattt gcgagctgac gggcatggat
   289141 atcagcaact cgtcgatgta tgacggggga acggcattag ccgaagcggc aatgcttgct
   289201 tcaggacata caaaaaagaa aaaaattgtc gtttcggaaa ccgtccatcc cgaatcgcgc
   289261 gaggttttag taacgtatgc gaaaggacag tacatcgacg tggtagaagt ccctgccaaa
   289321 aacggaacaa cagatcttgc ggctcttgat gaagccgtct gtgaagatac agcagcagtg
   289381 atcgtccaat accctaactt tttcgggcga attgagccgc tgaaagacat tgaaccgatc
   289441 gcccataaag ggaaaagcat gttcatcgtg tccgccaatc cgctggctct cgggctttta
   289501 acaccgcccg gggcactggg agctgacatc gttgtcgggg atgcccagcc gttcggaata
   289561 ccggccgctt tcggcgggcc gcactgcgga ttctttgccg tcacgaaaaa attgatgaga
   289621 aaagtgcctg gccgtctcgt cggtcagacg gaagatgaaa acgggaaaag gggattcgtt
   289681 ctcaccttgc aggcgcgcga gcagcatatc agacgggata aagcaacatc aaatatatgc
   289741 tccaaccagg cgctcaatgc gcttgccgca tcagtcgcca tgacggcgct cggcaaaaaa
   289801 ggcgtcaagg aaatcgcatg gcagaacctg caaaaagcgg cttacgcaaa agaagcagct
   289861 aaacgggccg gtcttgaagt cgtgtttgac ggaccgatgt tcaatgagtt tgtcgtcagg
   289921 ctcaatgaac ctgtcgaaaa agcgaatgaa cgcctgcttg agaaaaatat tatcggaggc
   289981 tacgatctcg gcgcttcata tcgggattta aaacagcaca tgctgatcgc cgtgacagag
   290041 ctcagaacaa gagaggaaat cgatacactc atgaatgaat tgggggatcg ccatgaataa
   290101 tcaggatcaa tcgcttattt ttgaagtatc aaaagaaggg cgggtcggct acagccttcc
   290161 tgagcttgac gtccctaaaa cagatgtgac agacgtcctt gacgaagcgt atctcagaga
   290221 tgaaccggca gatctccccg aagtgtctga gcttgatatt atgcgccatt atacggcttt
   290281 atcaaggcgc aaccacggag tggattcggg cttttatccg ctcggttcat gcacgatgaa
   290341 gtacaatccg aagattaacg aaaaaatcgc gagaatccca ggactttctg cgatccatcc
   290401 gctccaggat gaacggaccg tgcagggtgc gctagagctc ttgtacgact tgagcgagca
   290461 tttggaagag atcacgggga tggatgaggt cacccttcag ccggctgcgg gtgcgcacgg
   290521 cgagtggacc gggctgatga tgatccgcgc gttccatgag gcaaacggcg atcataaaag
   290581 gacgaaggtc attgtacctg attcggccca cggtacaaac ccggcgtctg cgactgttgc
   290641 cggatttgaa acggtcaccg tcaaatcgaa tgacgacggt cttgttgatc ttgaagattt
   290701 aaagcgtgtc gtagatgaag aaacagccgc gttaatgctg actaatccaa atacgctcgg
   290761 cctttttgaa gaaaatattt tagaaatggc tgaaatcgtc cataaagccg gaggaaagct
   290821 gtactatgac ggagcgaacc tgaacgccgt tctcagcaaa gcaaggccgg gtgacatggg
   290881 atttgacgtc gtccatttga accttcacaa aacctttaca ggaccgcatg gaggcggagg
   290941 acctggatca ggccctgtcg gcgtcaagaa ggaattgatt ccgtatttgc cgaagccggt
   291001 gctggtgaaa aaagatggcc gttatacctt tgaccatgac cgtccgcatt cgatcggcag
   291061 ggtgaaacct tactacggaa acttcggcat caatgtgaga gcttatacgt acattcgttc
   291121 aatggggccg gacgggctca aagaagtaac ggaaaacgcc gttttaaatg cgaattatat
   291181 gatgagaaag cttgctccat actacgatct gccgtttgac cggcactgta agcacgaatt
   291241 tgtgctgtcg ggaaggcgcc agaaaaagct gggagtcagg acgcttgaca tcgcaaagcg
   291301 gcttttggac ttcggcttcc atccgccgac tatctatttc ccgctcaatg tcgaggaatg
   291361 catcatgatt gaaccgacag aaacagagtc taaagaaacg ctcgatgcgt ttatcgatac
   291421 gatgatccag attgcaaaag aagcggagga aacgcctgaa gtcgttcagg aagcaccgca
   291481 ttcaaccgtt gtgaaacgca tggatgaaac aaaagctgcg cggaagcccg tgctgcgtta
   291541 tgaaaaatga taagaagccg gcggatcgat ttcgccggtt tttttgtaaa aaaaacatct
   291601 ttatgtaaac ggtttatgta ctgaatgata aggatttctc tcgtattaaa tagtaaattc
   291661 atcaaattta aaattaaaaa taaaaattac attgtaaaac gtgatagttt caatgttttt
   291721 atcaaatata atggtttaat ttgccttaaa agaagaggat tatggagtat ttaaaaggat
   291781 tcacaagggt agagagtgac aacgatgaat atgaaggttt gatacaaaat gacagtgaat
   291841 atgccgtttg tctcatatgt tacataaatg ttacggtata ttagattgct tcatacggga
   291901 ggagaaatat gaattcagac gaaaagccaa tcaagataaa agtagaaaaa gtgtctaaag
   291961 tttttgggaa aaatacaaag aaagcaacgc agctgcttgc cgatggcaaa accaaaaaag
   292021 aaattctgaa agaaaccggg gcgaccgtcg gggtgaacca agcggatttt agcgtgtatg
   292081 aaggtgagat atttgtcatc atgggtctat cagggagcgg taaatcaacc ttggtgcggc
   292141 ttttaaaccg gctgattgaa ccgactgcag gacatgtgta catagatggt gacatgataa
   292201 caaatatgtc taaagaccag cttcgggaaa tccgccggaa aaaaatcagc atggtctttc
   292261 aaaagttcgc tctgtttccg cacaaaacga ttcttgaaaa cacagagtac ggattggaac
   292321 tgcaaaaagt cgataaaagt aaacgccgga taagagctat ggaatcatta aagcttgtcg
   292381 gtcttgaagg atatgaacag caatatccgg atcagctgag cggcgggatg cagcagcgcg
   292441 tcgggcttgc ccgcgcattg acgaatgatc cggacattct gctgatggac gaagcgttca
   292501 gcgcgcttga cccgctgatt cgcaaagata tgcaggatga actcctcgat ttgcatgaat
   292561 cagtaggcaa aacgattatt ttcattaccc atgatcttga tgaagcgctg agaatcggcg
   292621 atcgaatcgc attgatgaaa gacggaaaca tcgttcaaat cggtacgccg gaagagatct
   292681 taatgaaccc gtcaaatgaa tatgttgaaa aattcgttga agatgtcgac ttgtctaaag
   292741 tgctgacagc cggtcatatt atgaaacgcg ctgaaaccgt acgcgcagac aaagggccgc
   292801 gcgtcgctct gacgctgatg aaaaacctcg ggatttcctc gatttatgcc gttgacaaac
   292861 acaataggct tcttggttct gttgatgctg aaacagctaa aaaagcagcc gaaaaaagcc
   292921 agacgctgga gagcgtcatc tcgagagaca ttacaaccgt ggaagagaat gcggtcctga
   292981 cggatatttt tgaattggtc tctgatgcca gcatcccgat tgctgtcgtc gatgaaaaac
   293041 agcggatgaa agggatcatc gtcaaaggcg cgttaatcgg agcgcttgcc ggaaatgacc
   293101 ggtatattaa tgcacattca gatcatgaac cagctcatga aactgttgtt caggaggtga
   293161 gataatgttt actttatcat cgcttccccg cattccttta gccgattgga tcgatcagtt
   293221 tgttgactgg ctgacggtgt cgttcggcgg ggtatttaac ggaattgcca gcggagtgga
   293281 atcgtttgtt gatgcgattg tccaaggcct gggttttgtt ccgccggtta ttttgaccgt
   293341 tatctttgcc gcgctcgtct ggctgatcag caaaagaggc attgcgctgt ttactttaat
   293401 cggatttttt atcattgatt atttaggata ttgggacgcc atgctccaga cattggcgct
   293461 tgtcgtcaca tccgttctga tttctgtcat tatcggcatt ccggtcggaa tctggggctc
   293521 ccaaaagaaa acggttcgga gaatcgttac gcccattctt gacttaatgc agacgatgcc
   293581 ggcattcgtt tatttgcttc cggccatctt ctttttcaat attggggttg tgccgggtgt
   293641 tgtcgcttcc gttatctttg cgatgcctcc gacaatccgg atgacaatct taggaattca
   293701 gcaggtgccg gaagatctga ttgaagctac agaagcattt ggttcaacga caagccagcg
   293761 gctctttaaa gtgcagctgc cgcttgcgac gaaaaccatt ctggccggta tcaatcaaag
   293821 catcatgctt gcgttgtcaa tggtcgttat tgcatccatg gtaggtgcgc ctggacttgg
   293881 agaagaagtt taccgggctg ttacccagct gcaaacgggt actggtgtag aaaccgggct
   293941 tgcgattgtt attattgcga tcgtacttga ccgggttaca caaaatataa aattgaaaaa
   294001 aagcaggggg aatgcataat gtggaaaaag atagcgggaa tcggcactgc agcagtactg
   294061 acattgggtc tggctgcctg cggaagcagc aataataatg aaaacgcgtc tgtaggcgat
   294121 caagtcagtt ataaaattac cggcattgat cctggagcgg gcattatgaa tgcaacggac
   294181 aaggcgctca aggattacga tctcagcaag tgggctgtaa catcaggctc aagctcagcg
   294241 atgacagccg cattgaaaaa agcttacgat aaaaaagatc cgatcattat tacgggttgg
   294301 acaccgcatt ggatgtttgc aaaatacgat ctcaaatatt tgaaagatcc aaaaggttct
   294361 tacggcgatg ccgaagaaat ccatactgtt acgcgcaaag gattcaagga cgatcatccg
   294421 ggcgcacaca agctgctcag ccaattcagc tggacagagg atgatatggg agaagtcatg
   294481 cttgccgttc aggaaggcaa aaaagcggaa gaagctgcag cagatttcgt taaaaaacat
   294541 caagaccttg ttaagaaatg gacaaaaggc gtcgataaag cggacggcga aaaaattaag
   294601 ctcggctatg tggcatggga cagtgaaatt gcgagcacaa atgtcatcgc aaaagttctt
   294661 gaagacttag gctacaacgt gacgctcagc caagtagaag caggcccgat gtggactgga
   294721 attgcaaatg gaagcgtcga tgcttcactt gctgcatggc tgccgcaaac gcataaaaca
   294781 tatgctgaaa aatacaaagg caaatacgaa gatatcggta caagcatgac aggcgtaaaa
   294841 attggccttg tcgttccgac ctacatgaaa gatgtcaatt caatcgaaga cttgaaaaaa
   294901 taacgaacaa agccggcgaa cccatttcgc cggcttattt ttatttgaag gatcatctgc
   294961 tccgcctgtt ttgattgtct gcaggatatg ctaaaaaaaa tcctaaaacg caaagacgct
   295021 ttaggatgtt ggccgcaact ggagacagct gcggttatta atttttcgtt ttaatttttc
   295081 cgccccattt tttgaacccg cctttcaggt tgtaaatctc cttacagccg tgtttgcgga
   295141 gcgtttgggc ggctcttccg cttctgacgt tgttttggca gtacaggtaa accggtttgt
   295201 caggacggat ttcgcttttt ctttgcttaa gctgtgaaag cggaatgttt ctcgcaccca
   295261 aaatgtggcc gccttcatac tcgttcggct cgcgcacatc gatgagctgt gctttgcgat
   295321 agccggcccg gaattcttct tctgtcaagg ttttcataat gcgctgctga tagatgtatg
   295381 aaacgaccgc gtagatgatg agcgcggcgc aaatcaagag aatgataatg ctgctggtag
   295441 acaatctgat ccgactcctt tttgaattca tcccgtctga taatcgggag atttttaacg
   295501 atatgttaag acaaatacta ttatagtaaa gcctcagaaa tctgtcatct gattcgccga
   295561 atttattttc aattttaaga gggaatggta gacttatttt ataccaaaga aaaagagggt
   295621 aggttatgga aaaagaaata tggcgtttta tcgattcggg acgacaggat cccgctttta
   295681 atatggcgct cgacgaggcg ctcctttatt ggcacagcga aaataagatt ccgccgacca
   295741 tccgctttta cggctggaat ccgccaacgc tttcagtcgg ctatttccaa aatatcgaaa
   295801 aggaaatcaa tctggatgcc gtcaaaaaac acggtttagg ctttgtgaga aggccgaccg
   295861 gcggaagagg cgtgctccat gatcaagagc tgacctacag tgttattgtg tctgaagaac
   295921 acccggaaat gcccaagacg gtgacggaag cgtaccgcgt catctcagaa ggtattcttg
   295981 aaggcttcag agagctggga cttgatgcgt atttcgccat accaagaacg gaaaaagaga
   296041 aacagagcct gaaaaacccg agatcttccg tctgttttga cgcgccgtcg tggtatgagc
   296101 tcgttgtcga aggcagaaag gtcgcaggaa gcgcccagac gaggcagaaa ggagtcattc
   296161 tccagcacgg ttcgatcctt cttgatctgg atgaggacaa gctctttgat ttgtttattt
   296221 acaaaaatga tcgcctcaga gagcgcatgc agagaaactt caaacaaaaa gcggtcgcca
   296281 tcaatgagct cgcaaaagaa aaaatcacga ttgaagaagc gagcaaagct tttaaaaaag
   296341 ggttcgaaaa ggggcttaac attcatttgg agccttatga actgacagaa gaggaaacgg
   296401 aatttgtcgc cgatctcgcc agaacgaagt atgcggcaga tgaatggaat tatagaaggt
   296461 aatcgggtga aaacgttatc ccgttgcttg ttttttacat gcacatagtg taaacttgtt
   296521 atgatttgaa taggtgtgat ttggagggat ttgatgacaa caccgagtat ggaagattac
   296581 atagaacaaa tttatatgct gattgaagaa aaaggatatg caagggtctc agatatagcc
   296641 gaagctctgg ccgtccatcc ctcctcggtt acaaaaatgg ttcaaaaact cgataaagac
   296701 gaatatttga tttatgaaaa gtatcgcggc ctcgtgctga cgcctaaagg gaagaaaata
   296761 ggcaaacgtt tagtatacag acatgaatta ttggagcagt ttttacgaat cattggtgtt
   296821 gacgaagaga aaatttatga tgatgtcgaa ggaatcgagc atcatttaag ctggaacagc
   296881 attgaccgtg tcggagatct tgtgcagtat tttgaagacg acagcaaaag aatcgacgat
   296941 ttgagaagcg tccaaaaaag aaacgaacag gaaaatcaat aaaagccgcc gggtaacggc
   297001 ggcttttctc tttccgtatc agtttttcca gctgccgctt tgtctcatgg tctttttttt
   297061 ctgtccgttt cttaaaatgg tgtaaagcca tcttttaagg gagggagatc gcgatgtaca
   297121 tcgacggggt tttttcaggc ggcggtatga aagggattgc acttgtgggg gcatacgagg
   297181 cgcttgagaa acggggcttc cgatttaaaa ggctggccgg aacgagcgcc ggttcgatta
   297241 ttgcctcgtt tatcgcggca ggttatacaa gcgcggagat ccgtcaaatg atggaagaat
   297301 taaatgaaag cgagctcctt gacccgagat tttcactctt gcctttgaaa atgctgcaat
   297361 gggcatcgat ttattggcgg ctcggtttat ataaaggaga taaactggaa aactggattt
   297421 ccgaaaagct gaaagcgaaa ggcatttcag ttttcgggga tcttgaacag ggaaaactga
   297481 agttgatcgc ctccgactta tcgaatggca agatgcttgt gctgcctgac gatttaaaca
   297541 gatacggctt aaacccaagg cgtttttccg tcgccagggc ggtccggatg agctgcagca
   297601 ttccttattt ttttgagccg gtgaagctca agtcctccag cggcatcagc gttgtcgtag
   297661 acggcggagt tctgagcaat tttccgatgt ggctgtttac aacagaaaaa aaacggccgg
   297721 tattggggat cacgctgatg cccaatgaaa aagagaggcc gaagaaaacg attaaaaatg
   297781 cgttcgaact gttcggggcg ctgtttgaga cgatgaaaga ggcgcatgac gccaggcaca
   297841 ttgccacaaa acatgagcgc aacatcattt ttttacctgt tgaggaagtc ctgtcgactg
   297901 aattcgcgat gtcggcagaa aaaaaactag ctctaatcga gctaggaaaa aaacgaacag
   297961 aattattttt gaaacagtgg acgttttaaa agaaagccct gtttttcttt ttgctttttt
   298021 tgccttcaat cactgtcagc tgagtctggc tttttttctt caccaatacc ggcttcgatt
   298081 tattaataga cggtacgctt ctcagatgat taaccttgcc ttttatagag cgttttttgt
   298141 gatcttgaaa acgcttgttg gattgcttgg ctgctttctt aaaagcggct ccttcactgc
   298201 ccatatcgcg attggaaatg cgcctgatca cgaaataaat gatggcgccg accgctgcaa
   298261 aaacaaccaa gtattggagc aggcggcccg gacttgtgac ggcgaaatag acaaacccaa
   298321 aaattccaaa cgcaataatt aaagctgaga caggatgtac gcgttgcttc ataactgtcc
   298381 acctcccaaa aaattaacca attcgttgca ttacattacg atattagaag gttccttctg
   298441 ttcgtcctct gctttggtct ccatatgaag aagctcattg aagcttgcga tggcgacttc
   298501 cacctgatcg tcagacggct ctttcgttgt taaaagctgc agccacaaac ccggatagcc
   298561 gagcaccttc aatacgggga tgtctctcag tttgtttgtc agctgcagaa cttcaaatga
   298621 aatgccgaga acgacgggta tcagtgcgag tctattcaaa atacggaccc agagagggtc
   298681 agtaggaacg agcaagtaaa caaacatgcc cacgatgacg gtgaataaaa taaagctgct
   298741 tccgcatcgg tagtgcagtc ttgactgccg ctgaacgttt tcaaccgtga ccggcagatt
   298801 ttgctcgtaa cagtttatga ccttgtgttc tgctccgtga tattgaaaaa ctcttttaat
   298861 aaaaggagtg catgatatgg cgtaaatata gcttaagaga aggagcagct taaaaaagct
   298921 ttcgatcata atctgcgcga cgtccgactg aaagaccgga cgggtgagct ccgctaaaaa
   298981 aacgggcacg agcgtaaaaa taaacttgct gaacaaaaaa gacaggacgc cgactgcggc
   299041 gaggccaaaa atcatcgtca gcttggacgg cttctcttct ttcaattgat cgtctaaaga
   299101 aggatcgagg tcatagcgtt cgctcgaaaa attcaagtgc ttggtgccgt tcgcgcttgc
   299161 ttcaataatc gcgataatcc ctctgagaaa aggaattttt ttaaattttt caagcgccgg
   299221 attggttttc cgaggcagct taaaaaattc aaggcttccg tcttttctgc ggatcgcggt
   299281 tacataatgg cgcctgccgc cgaacataac gccttcgacg acagcctgcc ctccgtatgc
   299341 gggctgtttt gtttgatttg acatttgcat caacctatct gtatcaatct atgagtacat
   299401 taaccatttc cttacaccta ttgtacagga aaaacgctga aacctctaga ttgacgggct
   299461 caaaaattta agaaattcga acctattaca aagccaaatc taattaaagt ataccctttt
   299521 tcatgctttt tacactcgga tcttaaaaat ccgggaaagc tgatgttggc gaggctgttt
   299581 ttggacatac tggaaatgga ggtgatctgg actgtatggg taatgaagac aatcaaaaac
   299641 agccggaaga gcttgagcaa aataagcgtg aaactccgat gactttcatc ggaagggtga
   299701 tcacgactgg ctttgtcggc ggagtgcttt ggagtgcact cggtgagctt gcgtaccttt
   299761 ttaagttctc cgaagtcaat gcaaacatga ttctccagcc ttttgtcatc ggcgattgga
   299821 aaaacggatt tctcgggacg tttatcagca tcctgctgat cggtgttatt tccatcggag
   299881 ctgccctgct ttactacggc actttgaagc aggtcaaagg catgtgggca ggcattgtat
   299941 atggagccgt tttgtgggct gtcgtgtttt acctgttcaa tccgatgttc ccagatgttc
   300001 agactgtggc tgaattaaag agggaaacgg ttgtgacgac gctttgcatt tacctacttt
   300061 acggtttatt cgtcggctat tccatttcgt ttgaatacaa tgagctcaat tctgaaaagt
   300121 tgacgcgggc ccttggagaa acaagagaat agtgcctgat caggaagcaa tatgataaaa
   300181 tgttcactgt aagtggacat ttttttgcgt gatgagaagg gggaggcaga gttgccgcat
   300241 attttaatat tgaacggacc gaatttaaac cggcttggaa aacgcgaacc cgatgtatac
   300301 ggtacagaca cattaactga tttggaacaa aaactttttc aatttgccga aggcattcag
   300361 attgaattga ctttttttca atcaaaccac gaaggggacc tgattgatgc tcttcatgag
   300421 gcagaggaac aatacgatgg aattgtcctg aacccggggg ctttctccca ttacagctat
   300481 gccatccgcg atgcggtggc agcaatcagc ataccggtga ttgaggtcca tctttcaaac
   300541 cctcatgcga gggaagagtt ccggcaccgc tcggtcatcg ctccggttgc aagaggccag
   300601 atcacgggac tcggctttga aggttataag ctggccatct gttattttat gaacgcaaat
   300661 aacaaatagg gggactagtg gacaatgaaa ctaaacaaat tgagagagct tttcggcggt
   300721 ttgggtattg acgggatttt ggtgacgagc agcgttaatc tgcggtacat caccggattt
   300781 accggatctt caggactggc ggtcatctcc ggcgaccaag cggtctttat tacagatttc
   300841 cgctatacag aacaggcgaa agatcaagtc aaaggctttg acattgttca gcatgccggc
   300901 ggaatcgttc aaaaggccgc cgaagtgatc aaagagatgg ggataaacaa aatcggtttt
   300961 gaacaggata aaatgacata cggaacgtat gccgcctaca aagagcagct tggcgcagct
   301021 gaactcgttc ctgtttctca atctgtggaa aagttgcgct tgattaagtc tagtgaagag
   301081 attaagatat taaaggaagc tgcaaagatt gcagatgatg cattcagcca tattctgacg
   301141 gtcataaagc ccggcatcac cgaaattgaa gtcgccaatg agctcgagtt ttacatgcgg
   301201 agccagggag cggatcattc gtccttcgat atgatcgtgg catcaggcgt acgctcaagt
   301261 ctgccgcacg gagtggcaag cggcaaagcg attgagaaag gcgaccttgt gacattggac
   301321 ttcggggctt actataaagg ttactgctcg gacataacgc gtacggtcgc ggtaggagag
   301381 ccggatgatg agctgaaacg catttatcaa accgtgtttg aggcgcaggc tatcggcatg
   301441 cggagcatca agccaggaat caccgggaaa caggctgacg cttatacaag ggactacata
   301501 tcttcacaag gctacggcga gtatttcggt cattcaacag gccacggcct cggcatggaa
   301561 gttcatgaaa gtccggcgct ttcagcacgt tcggaccaga tgcttgaaaa aggcatggtt
   301621 gtaacggttg aaccgggaat ttacataccg ggaaaaggcg gggtcaggat agaagatgat
   301681 attgtcctga cagaggaagg aaacgaatcc cttacccatt ccgcgaaaga attaattatt
   301741 ttataatccg tttgattgga gcaataggag gataatcatg atttcagtaa acgattttcg
   301801 tacaggatta acgattgaag tagatggagg catctggcgc gttgttgact tccagcacgt
   301861 taagccggga aaaggtgcgg catttgtccg ctccaaactg agaaatcttc gcacaggcgc
   301921 gattcaggaa aaaacattcc gcgcaggtga aaaagtggca cgcgcccaaa ttgaaacaaa
   301981 aacgatgcag tacttgtatg ccaacggcga ccagcacgtt tttatggata cgacatctta
   302041 cgagcagctt gagctgaacg agaagcaaat cgaacacgag ctcaaattcc tgcttgaaaa
   302101 tatgtctgtc cacatcatga tgtatcagac agagacgatc ggaatcgaac ttccgaatac
   302161 agttgaactg aaagttgtgg aaacagaacc gggcattaaa ggcgacacag cctcaggcgg
   302221 aacaaaaccg gcaaaaacag aaacaggcct tgttgtcaac gtgccgttct tcgtaaacga
   302281 aggagatacg cttgttgtca atacttctga cggatcttac gtatcaagag cataagagta
   302341 acagcgggaa agagccggct tcattgaagc cggctctttt tttgctgtct gaaatctttt
   302401 acctctcaca ggccaaatag aaaaatcgga agactacttt ttcaatgagg agcatagatt
   302461 gtaaaaaaag aggatgtgtt actggaggtt taagatcatg aagcttttct ttggacaagt
   302521 caatccgacg gttttgacaa tggctgcgtt aagagtggta tcatctttga tcgaactgac
   302581 ggcggctgtc gtaatgcttt tgacaaacga cgtcagaaaa gccgtggcgg tcaacagtgt
   302641 gcttgcgatg gtcggaccgc tcatctttat tattacaatg acaatcggca tctatcagat
   302701 tgcagggcag ctttcttacg caaagctgat tttgatcttt atgggagtgg tgttgatcat
   302761 cgcggggatc tataaatagt gacacatgat aagagagacc gacttgtcat aatgtcttcc
   302821 gttgatcata catttttata gaagacaagc aaaaagagga gggagtgttt ttgcatcaca
   302881 tcacagagat tctccccgat acgatcaaac gcgcgctcaa cggttttggc gaccatgaaa
   302941 tcaatcagat agaagaaatt cggattcgga caagtcgtcc gctcgaactg gtgaacaaag
   303001 gaaagccacg ctttctccct tatgcggcga cgcctgaaga ctcggcgctt cttttaaaca
   303061 ggctgggaaa ttacagcatg tatacactgg aagaggaatt gaaaaaagga tatgtcacga
   303121 tcagaggcgg acaccgcgtg gggcttgccg gccgggttgt cgtcgaaaac ggagcagtca
   303181 aaggaatcag agaaatatca tcatttaata tccgcattgc caaagaaaaa atcggcattt
   303241 ccgaaccgta tgtccctcat ttatttcaaa actcgtggct gaacacgctg atcatcggtc
   303301 cgccgcaaac cggaaaaaca acactgctca gagatctcgc caggctgatc agctcaggga
   303361 gcggcaacgt gtctgccaaa aaggtgggaa tcgtcgacga aaggtctgaa atcgcaggtt
   303421 gtgtaaacgg tatcccgcaa tatcggctcg gcgaccgggc agacatcctt gacgcctgtc
   303481 caaaagcgga aggcctgatg atgatgatca gatcgatgag tccggaggtt atgatcgccg
   303541 atgagatcgg aagaatggaa gacgcagaag cgctcttgga agcggtccat gcgggggtgt
   303601 ctgtcatcgt ttcggctcac ggctcctcat atgccgatat cgccaggcgt ccatcattga
   303661 aaatgcttca ggagcaccgg gtttttgaga gaatcgtgga actatccaga aagaacggtc
   303721 ccggcagcct gagccgcatc ttgaacggga atggagagcc gctcggtgcg gcgaagagga
   303781 tgttattatg ctgaagcttt taggtgccgt gcttattttg gcagcagcca catggacagg
   303841 atttgaaatg gcgaagcctt tcagggatag accgaagcaa atccgccagc tgttggccgc
   303901 tttgcagtct ttagaggctg aaatcatgta cgggcacaca ccgctccttc aggcgtcaaa
   303961 gcagatcgca caccagcttt ccgggccgat agcttctttg tttcagacat ttgcagaaca
   304021 gctggaaaaa ggcagcgctt cagcggggac ggcatgggaa gacagcttgg agaaagtatg
   304081 gcccgaaacg gctctcaaaa agaaagaata cgagatttta cggcaattcg gcgaaacgct
   304141 tggccgtcat gatctgattt ctcagcaaaa acatatcaaa ctggcgttaa cccatttaga
   304201 gacagaggaa gctgaagcaa atctcgccca ggcgaaaaat gaaaaaatgg tgaagagcct
   304261 tgggttcttg tcgggactgc tgctgattct tctattgatg taatgaagag gggagcatac
   304321 acgaaatggg agtagacgta aatattattt ttcaaattgc cggcgtcggg atcgtcgtcg
   304381 cttttcttca caccatactg gatcaaatgg ggaagaagga atatgcccaa tgggtcacgc
   304441 ttttaggatt catttatata ttgttcatgg tggctactgt tgtcgatgat ctattccaaa
   304501 agataaaagc tgtctttcta tttcaaggat aggggggctc actcattgaa atcgtacaaa
   304561 tcgtaggatt gggaatgatc gccaccttcc tcagcttgat tgtgaaagag caaaaaccga
   304621 cgtttgcttt tatgattgtc gtttttgccg gatgcacgat ttttttattc ttagtcgatc
   304681 aagtctacga aatcattcgg atgattgaaa aaatagctgc caatgccaac atcaacatga
   304741 tgtatgtcga aacgattttg aaaattatcg ggattgctta tatagcggag tttggcgccc
   304801 agctgacgaa agatgccgga cagggtgcga ttgcttcaaa aatcgaattg gcaggcaaaa
   304861 tcctcatctt agtcatggcc gtgcctattt taactgtcat tatcgaaacg atcatcggac
   304921 tcatcccttc catgtcttag tcagaaagga ggatttcctg agtgaagcgt tttctgttct
   304981 ggctcttggt cataggaatc gtatgctttg gagcgcatga tgtacaagct tcgccacaag
   305041 aagcggagcc ggctggggaa cccgccgcgg aagaatcggc tgaagcgatg gccagagagc
   305101 aggctgaagg tttggagctt gaccgggtcg gggagttctg gaacaacatt ttgactgagt
   305161 atggaggaca ccttcccgaa agtcaaaaag gaagcctgct tgaatttgtc aaaggtgaaa
   305221 agcacttttc gcctgaggaa tggagcaaag cgctgttttc ttacttgttt catgaagtgc
   305281 tggctaacgg gaaactgctc gggacgctga tcctgttgac catcttctgc gtgctgcttc
   305341 agcttttgca aaacgcgttt cagcaaagca ccgtcagcaa agtggcgtat gcaattgtct
   305401 acatggtgct gatcattctt gcgctcaaca gctttcgggt tgccgtcaca tatgcgaatg
   305461 aagcgatcca gacgatgaca agctttattc tgtcgctcgt acctttgctt ctagcgctga
   305521 tggcgacttc gggaggagcc gcctcagccg cattttttca tccggtcatt ctctttctca
   305581 tgaacacgag cggcttgttt atccaatata tcgtgctgcc gcttttgttt ttatcagcga
   305641 ttttaagcat tgtcagcacg atgacggacc agtataaagt cacacagctg gctcagctcc
   305701 tcagaaacgc ggcgatcggc acgctggctg catttttaac cgtgttcctc ggtgtcatct
   305761 cggttcaggg cgcctcagcc gcagtgacgg acggcattac tttgcggacg gccaaattca
   305821 tcaccggaaa cttcatcccc gtattgggcc gcatgtttac cgaagcgacg gacacggtga
   305881 tcagcgcgtc tctcctgctg aaaaacaccg tcgggatact cggggtggcg atcttgattt
   305941 gcatcgcagc ctttcccgca atcaaaatcc tctccctcgc gctcatatac aaaattgccg
   306001 cagccgttct ccagcctctc ggaggcggtc cggtgatcag ctgcctggat gtcatcagca
   306061 aaagcgtcat ctacattttc gcggccatgg ccatcgtttc gctgatgttt tttttaagct
   306121 taaccgtgat cattacagcg gggaatttga cgatgatgat gaagtaggga gggatgagat
   306181 ggaatttctg acagagtggc tcacgaacat tattctattt attctgatgg cgatcgtcat
   306241 cgatatgctt ctgccgaatt cgagcatgca aaaatacgcg aaaatggtga tcagcctgct
   306301 cttgatcgtt gtgatactga atccgatctt ctctttattc aggaccgatc cggatgtaat
   306361 ctttgagagg cttacaaaaa acggacaagt tcagtcaaac gaaataaaaa atcagttgaa
   306421 ttcagaaaaa aaagaaatac aagcctcaca acaagcatat atcttagaac agatggctgt
   306481 tcaattgaaa aagagcgcag agggaaggtt taccagcgac aaatacaaga ttgaccgagt
   306541 cgcggtctct tctgacggcc agctgaaaac agagaaagat ctcagtaagc atgcggaagt
   306601 ctcggtattc atagaaccgg catccgaaaa aacggtccaa gccgtcgctc ctgtcgaaat
   306661 caatacggat cgaggctacc agccaatgcg agaaagagaa aagaaagaga cgggggaagt
   306721 cagagaacag cttgcaggca tatgggaaat aagccccgac aagattacag ttcatattga
   306781 agggggagaa cgaagcggca atgaataaaa gaacctggat cgaaaagctg atcggccacc
   306841 tgctacccaa agacgagaaa aacggaaaaa agctgacgaa atatcactat tttctgctgc
   306901 tttttgttct cggcgtttcc ttcatgctcg tcagtcaaat cttctcttcc gaaccttctc
   306961 aagatcgagc ggcagatcag ccgtcggctt cacaaaaagc ttcgtctgaa agcaccggac
   307021 agagcagtga aggtgaaaaa gaagtgttca aacccgcctc agatgacaaa ccgaaggact
   307081 cgatccaaga ttacgaacag gaatatgaga atcagctcaa agacatattg gaaacgatta
   307141 tcggcgtgga agacgtatca atcgtcgtca atgttgatgc aacctcattg aaaatattcg
   307201 agaaaaatag aaaaacccag gagacttcaa cgaatgagac agataaacag ggaggcaagc
   307261 gaacggtgtc tgaaatgtct tctgacgaag aaattgtcat catcaaaaac ggagataaag
   307321 agacgcctgt cgtcgttcag acgaaaaagc ccgatatcag gggtgttctc gttgtcgctc
   307381 aaggagtcga caacgttcaa ataaaaaaga ccatcattga agcagtgaca agggttcttg
   307441 atgttccgag ccaccgcgtc gctgttgccc ctaaaaaaat gaaggaggat tcataaatga
   307501 tgctgaaaaa acaaacggtt tggcttttaa ccatgttaag tctcgtcgtt gtgctgagtg
   307561 tctactacat tatgtcgcct gaaggagaaa atgtcgtcac ggtggatgac aaagaacaag
   307621 tcgctgctga aaaagaaaaa ccgatgaaag aagagcctgc caaagatggc aaagaagaca
   307681 ccgcgcctgc taaagacaaa actgaaggga aagacacaaa agataaagaa acgtctgcga
   307741 gtgagcagaa cggagaagtt gtaacaaaag aatcatccgg tgatgaagat ttattcacaa
   307801 cataccgcat ggaaatggac gatcagcgca gcagggagag ggaggaatta accgaaatcg
   307861 tcagaagcga taaagcgacg gcaaaagaaa aaagcgaagc ttacgacaag atgacagagc
   307921 taagtgaagc tgaaggaacg gaaaagacgc ttgaaacgct gatcaaaaca aaaggctata
   307981 aagacgcctt ggtcaatgcc gacggcgata aagtcaatat tacggtgaag gcgaaggagc
   308041 actcgaaggc cgctgccacc gatatcatcg acatcgtcgc aaaagaagtg aaaaacttaa
   308101 acgatgtggc tgtgacgttc gagccagcag agtaaacatg tcccgcttgc aaaaagcggg
   308161 atttttttat gcttgaggcc cctgttgatg cagggcgctc atgattgtag ttgaattcgg
   308221 cattcctctc ctgtaagatg aatatagtat gtacttttag tactaactga taaatgcgta
   308281 aaatcttttt cattaggagt gcgatagcat gttaaacatt gatgaaatca gacagttgat
   308341 aaaattaatt gatgaatctt cgataaatga atttacatac gaaaacgaag gatcgaaggt
   308401 tgaactgaaa aaacaaagcg gaaccgtgca aaccatccag caagtggctg cggcgcctgt
   308461 tcaaacaccg gctccggaag ctcccgcgat gcaagcgcaa gttcaggatg cgcctgcagc
   308521 agaagaagcc gcaaaagacg gcggaaacct ccacaaaatc acctctccga tggtcggaac
   308581 gttttatgcg tcttcttcgc ctgaagccga cccttacgta acaatcggtt cgaaggtaac
   308641 agaatcctct gtcgtctgca ttgtggaagc aatgaagctc tttaatgaga tcgaagccga
   308701 agtgaaaggc gagatcgttg aagtattggt tgaaaacggc cagctggttg aatacggaca
   308761 acctttattt ttagtaaaag cagagtaagg agcaataaga tgatcaaaaa gctattaatt
   308821 gcgaacaggg gagaaattgc tgtcagaatt atcagagctt gtaaagaact ggggatcgat
   308881 acagtagccg tcttttccga ggccgacaga gaggcgctcc atgttcagat ggctgatgaa
   308941 gcattttgca tcggacctaa gctatcaaaa gacagctact tgaatataac gaacatcgtc
   309001 agcgtcgcca aaatgaccgg cgctgatgcg attcacccgg gctacggttt cctggcggaa
   309061 aacgccgatt ttgccgagct ttgcgaagag gtaaacgtaa ccttcgtcgg tccgacagca
   309121 gacgcgatct ctaagatggg gacaaaggat gttgccaggg aaacgatgca gcaggctggc
   309181 gttccgatcg taccgggttc caaaggaatt attgaagata ttgaagatgc ggtttcatta
   309241 gcgcgcgata tagggtatcc tgtcattata aaggcaactg ccgggggcgg cggaaaagga
   309301 atcagggtcg cccgtacgga agaagaactg atcaacggca ttaaaatcac tcagcaggaa
   309361 gcggccaccg ctttcggcaa cccgggtgtg tacattgaaa agtacattga agacttcaga
   309421 cacgtcgaga tccaagtgct tgcggacaca cacggaaata cgattcactt gggtgaacgc
   309481 gactgttcaa tccaaagaag gctccaaaag ctgcttgaag aaactccttc acctgcgctt
   309541 gatgaaggaa tcagggagca aatggggcag gcggctgtca aagcggctga agccgttaag
   309601 tacacgggcg cgggaacagt tgaatttatc tacgattacc gcgagcagaa gttctacttt
   309661 atggaaatga acacgcgcat tcaggttgag catccggtaa cagagatggt gacgggcgtt
   309721 gatttgatta aagagcagat cagagtggcg tcaggtgaaa aattagccct cacccaagat
   309781 gaagtcactt ttaacggctg ggccatcgaa tgccggatta atgcggaaaa ccctgagaaa
   309841 aacttcatgc cttctccggg aaaaatcgag atgtatctgc ctccgggcgg gctcggcgtc
   309901 agagtggatt ctgcggctta tccgggatac tcgattcctc cttattacga cagcatgatt
   309961 gcaaaagtca tcacatacgg gaagacgagg gaagaagctg tatcaagaat gaaaagagcg
   310021 ttgagcgaat tcgtcatcga aggcgttcat acgacgatac cgttccatct gaaactgctc
   310081 gagcacgaaa cattcgtaag cggagaattc aatacgaagt ttttagaaat atatgatgta
   310141 atggggtcgt aattttaacg gaggtgaaca tattgaaaga cgacaacagc ttattggaaa
   310201 tgagccatga agacaatcat ttaggaaaag tggaaatcgc tccggaggtc atcgaagtca
   310261 ttgccggaat cgcagcttcc gaagttgaag gcgtagctga aatgcgcggc aattttgcga
   310321 caggtgtcgt ggaacggttt ggaaaaaaga atcacggcaa aggcgtcaaa gttgatttgt
   310381 cagatgacgg aattatcatt gatgtttatt gcgtgatgat gtttggcgtt tcgattccta
   310441 aagttgcaaa tgccgttcag gataatatcc gccagacgct tctcaatatg acagctcttt
   310501 cgattaatga aatcaatatt cacatcgttg gcattcaatt cgattcaaaa acgcacgagg
   310561 tggaagtcga tcaagagatg tagtgcggtg aagtggaaga accaagggga atgacggccc
   310621 tttggttttt tcatgttccg ttttaaaaat gacgtttaaa agcatctttc cgctgttatc
   310681 gaccaaaaat aagaggaacc ggaaagtttg caaagaagtt cgaaaaacga atgataacaa
   310741 atgtttgttt cttattattc ggttattgac gataaaaccg cgatttttgc atgcggaaag
   310801 actaaaaata tgatatgatc tctttgtggc ttaaacggca agcagcaaag agggttaaag
   310861 gagaaaaaga aagaatgaaa agaagaacag caagagaaaa ggctttgcag tcactattcc
   310921 agattgatgt cagtgataca gaaccgaatg aagcgatgca gcacgccttg gacgggcagg
   310981 aaagcgacgc ttttttcgag cagcttgttt acggggtctt agagaacaaa gagaaaatcg
   311041 atgagatgat caaacggcat ctcgtcaatt ggaagcttga caggctggcg aatgtcgacc
   311101 gcgcgatttt gcgtttgtcc gcctacgaaa tgattttttt agaagacata cctgtcaacg
   311161 tctctatgaa tgaagcgatt gaactggcca agcaatttgg agatgacaag tcggcgaagt
   311221 ttgtaaacgg tgttctttct aacattaaat ccgatcttga ataatctagg aggagagcaa
   311281 atgacagcaa ccatcatcga cgggaaagaa acagcaaagg aaaagcgcgg gcagctggcc
   311341 aaggaagttg aagagctgaa aaaacaagga gtgaccccgg gactggccgt tattttaatt
   311401 ggtgatgatc cggcgtctct ttcatatgta cggggaaaga aaaaagcagc tgaagccatg
   311461 gggattcgtt ttcagctgga tcatttcgat gcaagtttct ctgaacagga acttcttgaa
   311521 gtaattgacc agtacaacca aaataacgac tttcacggaa ttcttgtcca gctgcctctt
   311581 ccggatcata tttccgaaca agcggtgatt gaaagaatat cccctgacaa agatgttgac
   311641 ggttttcatc cattaaacgt aggaaagatg ctgcttggcg aagatacatt tctaccttgc
   311701 acgcctgcgg gcatcgtgga gcttttaaag aaaaccgaga ttgatctgtc gggaaaagag
   311761 gttgttgtcg tcgggcgaag caatatcgtc ggaaagccgg tagggcagct gctcttgaac
   311821 gaaaacgcaa ccgttacgta ctgccattca agaacggccg acattacggc gcacacaaaa
   311881 aaagccgaca ttctgattgt cgctgtcgga aaggcgaatt tcatcaaagc ggatcaaatg
   311941 aaagagggag ccgttgtcat tgatgtcggc gttaaccgcc ttgacaacgg aaagctcgtc
   312001 ggtgatgtcg attttgaaga agcgaaggaa aaagcttcct atattacacc cgtaccgggc
   312061 ggtgtcggtc cgatgacgat tacaatgctg gcccataaca cggttaaatc agcgaagcgt
   312121 acaatttaac tttaatgtac agccgttcat ccgcctggtc tcgcgccggc ggatgaacgt
   312181 gcttgtgcct tcttagaaag gagactgtgc catgagtgaa atttcatttg tcacggtcac
   312241 ggctttgaca aaatatatta agcgcaaatt tgacgtggac ccccatcttg aagatatttg
   312301 gatcaagggc gagctgtcaa atgttaaaat acatagcaga ggccatattt attttacact
[truncated: 4,457,717 more chars]
